# Supplementary material for: Gene Correction Reverses Ciliopathy and Photoreceptor Loss in iPSC-Derived Retinal Organoids from Retinitis Pigmentosa Patients
Source: Stem Cell Reports. 2018 Mar 8;10(4):1267–81. doi: 10.1016/j.stemcr.2018.02.003 (PMC5998840; doi:10.1016/j.stemcr.2018.02.003)
Supplement: Table S2. Compiled Comparison of RNA-Seq Data Related to Figures 3 and 4 (Sheet 1), Figure 5 (Sheet 2), Figure 6 (Sheet 3), Figure S3 (Sheet 4), Figure S5 (Sheet 5), and Other Genes (Sheet 6) [file mmc2.xlsx]

## Sheet: Sheet1-Fig3 Fig4 
		Patient	Patient	Patient		Patient		Patient		Control	Control	Control		Control		Control	Corrected	Corrected	Corrected		Corrected		Corrected
Gene symbol	ID	W0	W7	W13-1	W13-2	W18-1	W18-2	W22-1	W22-2	W0	W7	W13-1	W13-2	W18-1	W18-2	W22-2	W0	W7	W13-1	W13-2	W18-1	W18-2	W22-1	W22-2
GUCA1A	ENSG00000048545	7.64191	2.7834	26.1187	44.6048	173.923	133.072	288.056	385.527	7.32269	12.0571	236.584	239.784	531.688	525.029	1101.2	9.06569	9.12499	124.204	131.747	481.238	394.829	735.187	604.271
RGS9	ENSG00000108370	2.57224	1.38167	4.92856	3.22721	10.5108	9.27959	22.2223	23.225	2.07523	2.59763	10.4433	11.674	30.254	30.9697	44.492	2.22987	1.80043	5.17701	4.50008	16.6547	16.1076	23.263	20.0682
GUCA1B	ENSG00000112599	0.484846	4.36826	14.5386	20.8897	104.884	74.6103	242.351	333.982	1.44036	6.81455	110.567	111.642	372.668	353.425	841.729	1.17898	4.34421	88.2484	90.0873	434.608	338.793	707.885	604.64
GRK7	ENSG00000114124	0.161217	0.0646786	0.0486956	0.0599627	0.139948	0.0580948	0.535477	0.817887	0.0562007	0.366438	0.0729348	0.0691303	0.696918	0.669779	2.90609	0.0645745	0.0394405	0.353615	0.147927	3.219	3.92938	9.18332	6.53677
GNAT1	ENSG00000114349	0.17955	0.341011	11.0594	21.8456	79.4909	86.6987	192.981	252.351	0	0.302067	61.307	64.3186	260.491	257.257	523.067	0.127908	1.32065	8.23195	4.6826	169.265	121.06	275.403	173.201
GNAT2	ENSG00000134183	0.435284	3.35702	12.8446	23.6103	37.2588	30.4065	50.9324	45.7904	0.1637	17.609	57.1972	60.4641	91.0025	69.9336	113.703	0.657016	3.5283	45.9101	44.7212	90.6932	66.5326	67.9387	87.2592
GUCA1C	ENSG00000138472	0	0	0.808582	2.27055	31.4083	19.5342	93.9362	75.4728	0	0.176699	15.523	19.4282	136.772	144.308	217.267	0.153312	0.610231	4.0509	2.7275	110.668	109.012	156.852	122.407
RHO rhodopsin	ENSG00000163914	0.409817	0.0410729	0.0447674	0.0508508	1.22059	1.33055	7.7892	8.18405	0	0.155181	0.371245	0.406753	18.2038	18.3901	81.6592	0.027365	0.075272	0.196383	0.111197	5.31134	3.77161	33.5935	14.1887
OPN1SW	ENSG00000128617	0.274411	0	0.181567	0.205617	0.684428	0.399347	3.07188	2.21016	0.287125	0.55226	0.627301	1.16864	7.8559	8.32491	41.3902	0.146867	0.338777	0.295069	0.660889	1.20302	0.730215	3.78854	7.92387
OPN1MW	ENSG00000268221	0	0	0	0.117614	0.763686	0.285404	6.95015	8.85338	0	0	0.107575	0.176823	11.9042	9.5503	47.2788	0.0630712	0	0.127293	0	6.74791	6.43131	43.2149	26.2207
RCVRN	ENSG00000109047	0.795245	1.31313	30.5569	73.4891	158.588	133.737	415.457	594.928	0	4.91338	155.586	179.858	399.641	343.035	997.763	0.649647	3.8476	59.9197	47.8481	300.979	265.63	706.039	304.794
ARR3	ENSG00000120500	0.322744	1.61888	11.6758	13.4551	56.163	37.8099	113.24	152.498	0.0512047	6.78854	36.1286	39.416	210.573	173.289	532.552	2.00377	5.60423	59.9374	70.3515	271.059	223.159	419.997	365.906
GRK1	ENSG00000185974	0.538048	0.192013	1.54696	2.15477	7.12788	7.36487	8.7777	11.0619	0	0.211465	6.06149	5.98806	20.8778	19.968	25.3055	0.0478806	0.0876664	1.73426	1.43033	11.2354	10.8447	12	8.59656
CNGA1	ENSG00000198515	0.317098	0.0809492	0.809226	1.12283	1.07684	0.741596	0.907797	0.509701	1.16019	0.2453	1.75062	1.54536	1.69483	1.50528	3.0624	0.633363	0.299761	0	0.0547888	0.398915	0.090655	0.395204	0.421962
PDE6A	ENSG00000132915	0.127577	0.0256041	0.0979704	0.174954	1.60517	1.24266	10.067	8.90348	0	0.0952177	0.517954	0.589742	8.53564	9.55746	21.2351	0.0251409	0.0467721	0.0648692	0.0735781	2.5105	1.6135	15.9368	8.65584
PDE6B	ENSG00000133256	7.31282	8.87799	31.6908	46.3751	64.7132	63.0821	67.8746	85.7942	5.74049	12.4447	73.0061	74.2404	107.049	93.159	128.006	10.437	16.3772	47.2426	38.1358	99.6737	87.7707	97.7735	70.9356
PDE6C	ENSG00000095464	0.134517	1.24654	0.993907	0.957871	4.72521	3.10274	11.1436	9.61928	0.0669801	2.13164	4.60023	5.5586	17.6619	17.67	18.1985	0.332322	0.986534	3.00843	3.19331	14.7403	16.1556	12.9195	10.8651
PDE6D	ENSG00000156973	16.3872	11.6622	27.9924	29.6225	27.0179	27.9341	32.8662	39.8337	22.972	14.4895	29.3525	29.2534	40.1471	37.1654	72.2909	27.7847	24.7426	22.8104	24.928	38.572	34.6775	45.9282	31.8108
PDE6G	ENSG00000185527	13.5683	0.354513	28.1778	38.3425	69.1858	70.2609	145.351	185.433	2.60407	0.483936	43.4729	51.0879	214.891	204.207	506.076	10.8199	9.35169	31.7051	32.2384	206.223	136.502	352.465	212.898
PDE6H	ENSG00000139053	0.17732	4.463	154.291	264.895	429.049	350.048	691.082	595.04	0	40.495	589.116	602.248	1004.21	961.865	1466.43	5.20161	19.3875	328.925	307.39	797.528	723.748	1014.21	825.874

## Sheet: Sheet2-Fig 5
	W0			W7			W13						W18						W22
Gene ID	Patient	control	corrected	Patient	control	corrected	Patient-1	Patient-2	control-1	control-2	corrected-1	corrected-2	Patient-1	Patient-2	control-1	control-2	corrected-1	corrected-2	Patient-1	Patient-2	control-2	corrected-1	corrected-2
ENSG00000003436	5.4368	19.7445	5.05445	2.74677	0.905935	2.48794	1.81874	1.73059	1.10717	1.36736	0.174324	0	0.572165	1.28644	1.53273	1.07043	0.127395	0.0212992	2.39887	1.64089	1.4844	0.344166	0.188377
ENSG00000005020	1.9401	1.14632	0.960249	5.16624	1.92121	1.51164	3.84197	2.21984	0.937379	0.750407	0.691438	0.866226	1.63702	3.12016	0.811347	1.01364	0.794936	0.955151	2.28205	2.55881	0.859019	0.874379	1.02803
ENSG00000006116	0.593808	0.0295723	0.0906126	0.136112	1.32816	0.103786	1.31459	1.70406	3.95377	4.05849	0.30255	0.3688	1.9571	1.6103	3.83356	3.74153	0.398858	0.660935	2.88158	3.62573	7.4159	1.0706	0.648009
ENSG00000007129	1.15639	1.26811	0.0439839	0.548067	0.468495	0.0651161	10.5906	10.3482	0	0.0250233	0	0	0.414355	0.0932427	0	0.0684478	0	0.0662609	2.05603	1.30463	0.159805	0.110598	0.101044
ENSG00000011465	0.589611	0.0283786	1.76693	2.70839	4.07408	4.7981	38.0429	19.0915	0.155374	0.920632	0.117762	0.0466311	1.26448	1.93283	1.58512	0.573354	0.308394	0.265781	9.62774	6.32141	0.524548	0.277525	0.295772
ENSG00000011677	0.104607	3.20106	0.730516	0.0655674	4.22787	0.460404	0.0458685	0	5.56522	5.85548	0.287459	0.248088	0.0407507	0.236877	4.22266	3.99679	0.735117	0.98326	0.116455	0.0487491	4.40131	0.897549	0.816449
ENSG00000012124	3.84637	0.583328	2.26383	2.76067	2.39195	2.9721	0.71334	0.356361	0.163385	0.418213	0.347639	0.203816	0.201631	0.162925	0.548423	0.62994	0.044848	0.128282	0.495262	0.594236	1.08182	0.0598815	0.29453
ENSG00000013297	3.06607	8.11802	7.1189	7.41953	3.14189	8.34864	19.8045	6.0763	2.17888	1.64988	2.2897	3.06495	4.3281	6.51014	1.23061	0.956058	1.5919	1.38036	6.47485	6.27366	0.704632	1.03009	3.023
ENSG00000013441	4.0147	7.27992	12.8711	42.7858	41.0465	23.6037	49.5273	63.4092	40.1739	46.1847	36.5413	32.3136	41.7036	45.3834	37.1502	41.7848	39.9939	33.2811	30.5105	24.3317	24.8717	57.8724	57.4963
ENSG00000019991	0.440313	0.222982	0.200658	0.10812	0.873214	0.175762	0.943926	0.876306	0.333107	0.272813	0.037366	0.0720381	1.94134	1.24341	0.400698	0.597776	0.20825	0.224254	2.31195	1.14276	0.396375	0.218532	0.410726
ENSG00000026508	14.4604	5.04988	3.6625	3.19361	6.44542	2.6635	15.045	17.4329	19.254	21.7683	8.80405	6.95813	34.1986	39.0667	30.0088	30.6492	14.7848	15.631	57.759	52.0303	38.3467	19.5007	16.6187
ENSG00000039068	57.9976	57.5487	54.8735	2.01385	0.192221	30.9585	2.51418	1.72308	0.550681	0.297376	0.16351	0.171754	0.928148	1.0181	0.429368	0.399368	0.234897	0.19582	1.73155	1.2233	0.305874	0.258053	0.355965
ENSG00000047457	1.13887	2.06863	1.28127	4.04395	8.23903	2.22424	19.3492	10.1981	6.43123	6.33212	1.51469	1.68007	16.1891	18.067	8.07563	8.8701	1.80287	2.60807	42.8708	33.3952	12.3639	17.7443	7.87949
ENSG00000048545	7.64191	7.32269	9.06569	2.7834	12.0571	9.12499	26.1187	44.6048	236.584	239.784	124.204	131.747	173.923	133.072	531.688	525.029	481.238	394.829	288.056	385.527	1101.2	735.187	604.271
ENSG00000049323	13.3389	20.6911	15.0651	7.39091	4.55551	10.4891	17.7715	16.6804	3.51551	3.47094	3.35194	3.95131	9.23953	11.5376	3.60563	2.5072	1.56662	1.56463	8.12059	6.4276	1.66541	2.60141	2.29205
ENSG00000061656	2.19603	1.43209	7.66678	25.5133	13.4782	17.501	16.2309	16.0213	17.6761	15.0558	16.5724	19.4117	19.0598	20.0803	21.1593	20.7402	26.3414	21.6958	15.9733	23.1955	27.3111	50.7319	37.6566
ENSG00000064763	7.81667	15.8181	17.2903	7.92823	6.61281	15.0203	5.89465	4.96761	2.50267	4.09755	4.36692	4.90866	3.49548	4.12918	1.94897	3.36047	3.56443	3.74842	5.78452	7.18743	1.41043	2.89181	3.56928
ENSG00000065621	12.8684	10.2043	9.13848	3.14725	1.20512	3.768	3.27286	2.95841	1.82874	1.23782	1.15068	1.09538	1.98087	2.35041	1.54828	1.57991	1.81405	1.33295	2.54799	3.26317	2.71904	1.44948	1.41611
ENSG00000067057	167.789	84.6008	103.748	134.478	154.35	92.6709	116.636	113.774	198.932	201.822	168.439	143.225	194.256	201.448	245.73	255.031	183.043	166.912	177.973	239.583	276.224	415.308	450.559
ENSG00000069696	59.0703	17.943	34.8864	20.4805	15.1022	25.6177	11.7521	17.2244	15.667	16.7977	24.2149	22.0926	15.9577	13.1	37.815	38.1386	33.2512	43.4938	24.0505	32.2771	52.2436	84.6991	63.7423
ENSG00000073150	8.68008	3.26529	5.89869	3.69078	2.2583	4.83771	4.70228	4.69049	7.79617	8.25357	11.3308	10.466	7.74579	8.74332	12.2515	11.2054	10.4951	10.8375	7.84142	10.4334	15.2164	19.8635	14.9397
ENSG00000075643	11.9854	7.5261	5.83665	0.254269	0.316571	3.15073	0.366662	0.203381	0.222494	0.132036	0.226433	0.257593	0.223873	0.0984769	0.157649	0.178176	0.101656	0.111115	0.244236	0.316589	0.111618	0.0481694	0.0692538
ENSG00000076716	68.9586	49.4047	80.7185	4.76076	1.42975	44.5277	3.04804	1.45238	0.557591	0.470893	0.580669	0.518522	0.713872	1.13519	0.32427	0.489052	0.173399	0.494407	1.41721	1.63211	0.647368	0.385747	0.478383
ENSG00000078098	0.180466	0	0.0275678	0.828507	0	0.315974	7.84084	5.48452	5.46546	4.85703	1.04842	0.737695	5.96397	9.15916	3.41874	4.32074	3.37585	3.00793	11.0395	8.92291	4.18969	5.94338	4.00974
ENSG00000080511	0.421893	0.286371	0.0432834	0.389123	0	0.122709	0	0.13734	0.768211	1.66551	0.427013	0.0874601	0.732696	0.904756	4.11683	4.92109	3.82197	2.01642	2.39546	2.77535	11.0735	17.0881	9.13355
ENSG00000081665	5.08241	8.31776	1.27417	16.9521	24.3365	1.34153	15.8776	17.3932	23.9469	23.2375	1.02363	1.2625	18.1046	20.1535	20.8873	24.1032	1.22878	1.3104	16.2364	14.245	15.2991	1.85318	1.75246
ENSG00000086696	0.302098	0.0331263	1.04949	3.70717	1.17476	1.57875	9.59014	35.3376	2.64756	1.53592	0.379758	0.218584	3.30635	2.98687	0.305522	0.0779074	0.864141	0.259832	8.46124	7.03074	0.61219	0.374098	3.34989
ENSG00000087303	3.30162	3.84927	2.00252	2.03905	0.641635	2.48178	2.05847	3.48325	0.467629	0.574872	0.664327	0.828348	0.610271	0.45305	0.369155	0.357904	0.425669	0.189775	1.49467	1.3812	0.0753777	0.161613	0.163399
ENSG00000089225	0.695532	0.176625	0.789697	6.96665	8.48682	1.75427	3.31944	2.90195	3.50262	2.74604	0.992947	2.36494	4.24246	3.60625	2.20463	2.0979	1.87975	0.902854	2.53257	2.48646	1.17732	0.687302	1.14024
ENSG00000090447	22.9742	21.1114	21.5466	11.4087	7.92661	16.7842	8.75756	7.90077	6.74294	8.73066	13.0993	12.6511	7.19313	8.23038	6.45092	6.99603	8.00464	8.03438	3.96907	5.36073	4.93434	10.2821	11.2332
ENSG00000091986	2.30937	4.78348	3.5062	1.05729	0.367771	1.91541	6.13492	4.02967	0.387773	0.916703	0.140158	0.159813	0.742511	1.45147	0.28022	0.523315	0.470613	0.580723	1.69026	2.34249	0.552314	0.561086	0.532451
ENSG00000095932	24.6661	21.8908	30.1109	0.854621	1.09027	14.4438	29.6307	50.076	48.7888	42.2891	8.94705	12.0833	19.8042	18.2909	16.3876	13.6528	15.1591	12.6134	13.8675	13.6474	8.04217	5.75494	5.62677
ENSG00000099849	44.3226	14.7859	27.7154	46.9978	22.5935	29.3945	21.9085	14.8953	18.4674	21.3376	35.6152	38.0975	24.7529	29.9807	31.4713	28.2071	24.8964	22.1026	21.0237	28.5565	40.9397	59.3647	45.1182
ENSG00000100342	0.359159	0	0	0	0.284653	0.0459924	0.902859	0.489644	0	0	0	0.0485173	0.199521	0.225847	0	0.0583515	0.039868	0	0.47163	0.725236	0.186128	0.04389	0.191649
ENSG00000101000	32.9203	13.0866	27.9756	0.427134	0.10772	13.3779	0.658355	0.266556	0.0974854	0.0534116	0	0	0.159797	0.465595	0.116824	0.089222	0	0.0635225	1.06673	1.01942	0.346078	0.0494694	0.142039
ENSG00000101144	15.2014	7.88661	5.09016	3.43949	0.800411	3.87384	9.77245	15.0241	9.22666	9.81037	5.29001	3.43354	9.74569	10.2338	10.9727	11.1023	3.19566	4.28509	11.5995	15.1398	11.7133	4.21549	3.85009
ENSG00000101335	276.773	71.7746	123.104	3.08978	0.450375	54.6329	9.14155	13.626	0.204998	0.870186	0.240133	0.159462	3.56106	3.86116	0.748015	0.187098	1.36996	0.256682	5.98197	6.97668	0.565436	1.03488	2.78305
ENSG00000101417	5.06049	2.61006	5.47673	2.73794	2.88943	2.06669	3.61195	3.22784	3.4702	4.01684	0.957918	1.35533	2.62564	3.6617	2.64995	3.29125	2.4552	1.20786	2.89662	4.23406	5.28513	0.850324	1.64865
ENSG00000101638	3.54865	0.989876	2.21392	0.273387	0.857472	1.28563	5.63188	6.84215	5.32641	5.63924	4.62123	5.77264	6.93831	8.00824	6.0659	6.8726	6.25636	7.00111	11.6054	13.2125	11.2746	6.75333	3.91945
ENSG00000101825	0.382641	1.08475	0.279112	0.481916	0.103193	0.292548	1.72583	1.88088	2.56186	2.36216	0.318331	0.125369	1.40864	1.6122	1.03273	1.00727	1.59309	1.26507	2.24983	2.10161	0.743784	0.503275	0.728776
ENSG00000101955	4.40348	3.54087	4.39023	0.656294	0.405648	2.45218	1.4761	1.82107	0.321017	0.148654	0.569128	0.209789	0.714885	0.645749	0.0478081	0.133827	0.214298	0.156258	1.78247	1.75794	0.259681	0.336293	0.535184
ENSG00000102230	18.4922	15.0689	8.24429	3.38174	6.23763	5.09919	7.24396	8.03814	11.2115	10.9421	4.33644	3.34398	10.3959	9.72383	11.8452	8.92593	7.97932	9.74629	15.7022	14.2723	15.0346	5.76713	4.66988
ENSG00000103355	0.26594	0.123616	1.72505	1.79051	1.96905	2.15681	2.59829	11.4497	0.84673	0.824252	1.86196	1.47716	0.958275	1.19324	0.346215	0.751098	0.915668	1.06364	1.24188	1.823	2.1939	0.303425	0.585335
ENSG00000104368	14.6395	4.54601	8.71401	4.43138	1.33505	6.37995	22.9358	11.6188	2.47464	2.51474	0.615418	0.774374	6.15987	6.17723	2.57055	2.41575	1.7565	1.35236	12.1929	17.4841	2.76238	5.96445	4.29007
ENSG00000104518	105.873	17.795	43.0968	1.71057	2.28969	20.8338	3.46664	3.02176	2.36204	2.47688	0.459771	0.567603	2.34306	3.24376	1.90979	1.46489	0.509556	0.837393	1.82877	2.42844	2.4512	0.619831	0.371876
ENSG00000104881	14.0081	7.35841	7.68596	11.677	6.74252	10.2491	11.3798	8.98463	13.2981	9.96508	17.8809	13.361	12.6019	16.3918	15.2322	14.5846	13.764	13.9607	12.1648	20.3163	16.7283	28.4314	36.9798
ENSG00000105810	5.12746	10.0256	5.10419	3.94782	3.03542	4.30585	3.32603	2.78514	1.97875	2.51553	2.72159	1.32939	2.6017	1.86973	2.49308	2.677	1.38039	1.50386	4.00322	3.08752	2.44074	1.60179	1.51007
ENSG00000105825	7.56708	8.58835	3.9387	0.485871	0.165378	3.20004	3.63908	89.353	1.05182	0.216901	0	0.0306433	2.27975	5.73212	0.568058	0.906767	0.357749	0.326745	6.06431	3.37367	0.996884	0.56047	0.870573
ENSG00000105939	8.6714	13.7315	9.01762	1.56041	0.925742	5.78275	2.58052	2.70242	1.26221	1.46179	0.795385	0.639142	3.37215	3.20191	1.79301	1.51696	1.74425	1.38664	4.73566	4.55359	2.49656	2.48888	1.93479
ENSG00000105997	1.94642	0	1.39719	9.42273	0.790379	2.09355	6.19016	0.759633	0.072356	0.496748	0.678831	0.444243	1.88272	5.90532	0.449646	0.151143	0.503863	0.315044	2.44718	2.3335	0.456774	0.335021	0.539649
ENSG00000106004	0.336826	0	0.405136	5.92793	0.934067	0.537853	8.81346	2.26151	0.186266	0.292822	0.549468	0.366949	5.11474	10.0049	0.807256	0.117137	0.773463	0.642934	3.55342	6.14124	0.250884	0.506358	0.825359
ENSG00000107159	0.605711	0.301719	0.786419	1.86869	0.738841	1.06311	7.01972	2.70136	3.18683	2.45727	0.470341	0.742305	5.76229	6.3901	4.45239	4.93313	2.72396	1.49455	4.87989	5.81805	6.19524	11.6043	14.3883
ENSG00000107562	40.1364	18.9354	21.8003	6.56965	3.95669	12.3165	5.70584	10.3202	8.66797	8.22114	4.77179	4.76328	7.29936	5.84976	10.9322	11.4743	3.69118	4.17334	10.7597	13.0564	13.6014	6.16883	3.26011
ENSG00000107796	14.2822	4.86778	1.6107	4.64066	2.55925	2.63376	33.7936	13.1634	1.26807	1.1194	1.57957	4.13077	5.1115	4.5262	1.40388	1.48293	1.6039	1.08446	18.7949	16.6141	1.98957	3.70662	3.31823
ENSG00000108551	3.49115	2.11148	7.7613	21.2706	27.2348	20.4003	65.2217	76.0474	69.8069	65.5574	63.5313	72.6832	60.0565	81.2981	27.8245	26.3366	30.6891	37.2322	47.5499	64.9214	57.3431	27.8876	20.3177
ENSG00000108821	73.668	14.7859	34.5747	8.38942	2.27498	39.5202	87.737	52.7752	2.88589	2.96698	3.75563	2.96643	11.4842	10.192	2.59122	3.91601	1.61089	5.40108	44.7105	49.6222	3.59771	17.5692	12.0047
ENSG00000110169	0.561597	0.457304	0.406547	1.03414	0.735164	0.642749	0.984918	1.078	1.07252	0.956693	1.88347	2.56203	1.02553	1.10929	2.34525	1.86827	2.09218	2.36597	0.387576	1.21483	2.17936	3.32425	2.56484
ENSG00000110777	0.356164	0.031297	0	0.0952651	0.362718	0.0219721	0.587658	0.54908	1.42701	0.996672	0.191824	0.0975174	3.21365	1.00631	2.8368	3.29046	0.395178	0.722099	6.24662	1.2182	3.05578	3.73541	5.49741
ENSG00000111057	1100.99	363.784	327.633	7.66633	1.67794	149.248	17.0004	11.8362	0.983581	0.85322	1.61067	1.48145	1.49138	2.53034	0.44334	0.606379	0.578554	0.657939	6.97199	6.85721	0.271168	0.886553	1.67523
ENSG00000111341	0	0	0.217948	3.36008	1.12936	3.68623	149.566	69.1827	5.06441	2.84435	1.09313	1.12737	35.5072	29.5597	6.48831	7.68965	12.0543	3.76039	68.2762	53.7817	6.06888	34.201	21.7921
ENSG00000111665	43.0866	26.8669	29.3059	14.8203	13.1945	20.9615	29.3864	35.4226	34.6413	37.3785	39.3813	36.1776	41.5985	43.4191	51.6585	45.7455	89.7431	67.476	37.196	44.0629	51.7246	95.6145	73.6978
ENSG00000111799	3.19723	0.640346	0.336752	0.412861	0.848231	0.204142	1.67022	1.41481	0.312046	0.381897	0.193378	0.191277	0.64238	0.721875	0.133849	0.276766	0.102555	0.191586	1.04998	1.59337	0.2237	0.462718	0.444145
ENSG00000111962	27.6547	22.9139	20.8579	2.31823	1.91236	9.48044	2.53625	1.95032	1.7401	1.96941	0.771743	1.23914	2.48792	3.30891	2.79876	2.58993	0.460123	1.71509	2.82856	2.28925	2.41209	0.487666	0.48827
ENSG00000112599	0.484846	1.44036	1.17898	4.36826	6.81455	4.34421	14.5386	20.8897	110.567	111.642	88.2484	90.0873	104.884	74.6103	372.668	353.425	434.608	338.793	242.351	333.982	841.729	707.885	604.64
ENSG00000112769	3.38429	0.981045	1.35657	2.15017	1.88505	1.13808	1.51804	3.00839	1.28871	1.83667	1.51669	0.958826	1.65157	2.98115	1.70235	1.50674	2.3007	1.76596	3.12465	3.66018	0.887222	1.54602	4.70498
ENSG00000112936	0.0301792	0.0210401	0.145025	0.218089	0.213497	0.545827	6.11777	7.02898	1.86844	1.65857	0.448293	0.2465	1.15215	1.82523	1.80297	1.93471	0.935064	0.797234	5.09101	3.29428	1.0025	0.84812	1.08262
ENSG00000113083	0.840141	0.509482	0.786584	1.8176	1.10431	0.866248	3.37287	2.54814	1.16157	0.951361	0.852493	0.898581	2.07909	2.20426	1.23192	1.23855	0.856831	1.95037	2.52208	3.66794	1.73027	5.887	6.34911
ENSG00000113140	341.241	205.571	232.925	67.4614	38.6625	177.184	119.564	119.327	41.7434	36.2291	43.4279	50.5284	60.8071	72.3458	49.6893	40.7665	42.8203	42.2254	95.8269	155.331	90.5378	62.6117	75.0011
ENSG00000113248	6.37676	8.3941	5.01308	10.2657	15.0418	5.99335	9.2702	12.2493	10.9018	11.1326	5.17365	6.72771	9.69831	10.3599	9.88384	11.5792	7.587	7.10827	12.3635	13.2635	13.6548	5.29866	5.12519
ENSG00000113327	0.159244	0.445706	0.420921	0.659029	1.6328	0.950931	2.26236	3.16317	9.79212	10.9253	2.5351	2.25052	4.13853	4.16021	11.3914	14.9611	7.49453	7.70316	6.07013	3.6837	13.8827	8.95626	11.9976
ENSG00000113361	1.29046	1.77182	1.8608	16.1594	6.68928	6.06739	10.8397	6.92638	3.87612	3.34832	4.22114	2.05687	3.41226	3.41479	3.26858	2.3661	2.20528	3.75109	4.00064	3.94129	1.6344	1.31319	1.64196
ENSG00000114124	0.161217	0.0562007	0.0645745	0.0646786	0.366438	0.0394405	0.0486956	0.0599627	0.0729348	0.0691303	0.353615	0.147927	0.139948	0.0580948	0.696918	0.669779	3.219	3.92938	0.535477	0.817887	2.90609	9.18332	6.53677
ENSG00000114268	7.70817	3.04527	12.6702	42.0688	27.2576	25.6859	17.529	14.547	26.0724	25.5327	11.6447	12.1037	24.6408	23.4279	21.6185	22.8927	20.529	15.1715	25.3388	38.2406	32.9086	70.4734	76.6141
ENSG00000114670	0.524933	0.987102	1.17641	1.44597	1.76162	0.978597	3.23439	3.27007	2.59563	3.03193	0.959364	1.64951	4.73351	6.06569	2.958	4.46193	2.61888	2.30138	5.42915	4.41416	4.16246	1.83042	2.34925
ENSG00000115155	0.989616	0.0561957	0.114758	0.534879	0.135785	0.510761	0.533728	0.34299	0.631254	0.299355	0.744526	0.630165	0.963545	0.919171	0.35296	0.557516	1.30363	2.05969	0.495882	0.433302	0.358822	2.10292	2.78071
ENSG00000115507	1.61138	0.642	1.47546	1.14473	0.185994	1.78055	2.35235	2.30703	0.521034	0.182677	0.0504842	0.05001	0.548331	1.04026	0.0756444	0	0.164796	0.137893	1.41241	1.51217	0.0503371	0.0438199	0.311663
ENSG00000115594	0.445248	0.24599	0.295281	0.285008	0.155897	0.298356	1.15267	0.512403	0.170832	0.025412	0.042494	0.0416222	0.449741	0.3921	0.481757	0.624431	0.205835	0.169769	2.27972	1.96153	1.26632	1.20105	0.552543
ENSG00000115828	4.38385	10.3612	2.13026	1.62333	1.04509	1.7224	5.25214	4.18224	2.24526	3.21006	0.824293	0.813173	4.98294	4.45243	1.87408	2.50758	0.495521	1.12704	4.00148	4.05397	2.65872	1.30678	1.39118
ENSG00000115884	74.298	35.7161	36.6405	6.11531	4.47005	19.4809	6.59422	4.28371	3.37383	4.25664	6.97595	8.19563	2.35956	3.87628	2.86287	3.33448	2.79291	4.38175	3.31659	4.88793	4.10434	1.97728	1.67266
ENSG00000116014	10.3558	0.565421	2.41335	7.49629	6.99964	6.22586	10.5837	7.09856	7.98973	7.51933	6.13257	6.05415	12.3433	14.9356	7.7338	8.9576	5.57324	8.24278	13.8433	27.8318	16.3983	36.7375	37.4481
ENSG00000116132	0.462279	0.242747	0.0521124	1.12703	0.565747	0.364884	1.74149	0.617262	0.0303257	0.029685	0.0996421	0.0738008	0.280019	0.629976	0.0328628	0.0504382	0.0435581	0.217585	0.378057	0.493971	0.0198892	0.0975205	0.0810001
ENSG00000116729	5.24847	2.45923	4.76219	7.0596	1.5831	6.46266	39.6993	10.7425	0.848322	0.560532	0.474286	0.384585	8.55536	18.1799	0.195437	0.389759	0.537459	0.442827	5.87834	5.0095	0.185226	0.759427	2.67602
ENSG00000117226	0	0	0	0.171386	0.309919	0.126167	1.50326	1.12948	0.285422	0.498866	0	0	0.565923	0.323371	0.726571	0.176975	0.104338	0	1.39294	1.15789	0.164943	0.359621	0.784149
ENSG00000117525	2.16106	2.17386	1.66357	1.23421	2.40745	0.985215	8.75348	9.87137	11.5598	12.241	3.49097	2.80809	20.3347	21.0361	19.7487	18.9202	6.39235	7.03212	33.5987	32.9098	33.4136	17.0985	8.80811
ENSG00000117600	0.895851	0.847358	0.63894	1.92078	4.73947	1.14589	4.94504	4.84183	8.15018	9.79986	3.97631	3.34446	7.79655	6.51845	11.3888	11.5296	4.62184	6.13206	11.5446	9.7605	14.117	5.44637	4.29985
ENSG00000118526	0.479845	0.0392344	0.0901393	0.349587	0.132099	0.11982	1.25987	0.498551	0	0.0139282	0	0.023686	0.0418477	0.0209524	0	0.0116351	0	0	0.587422	0.317126	0.0467655	0.116363	0.0747702
ENSG00000118849	0.20997	0.329767	0.41352	0.560446	0.282478	0.666825	9.1222	3.48201	0.158829	0.194396	0.511054	0.227195	2.22592	4.29121	0.740116	1.1192	0.673906	0.877443	5.64367	4.87787	0.732987	0.781604	2.63793
ENSG00000119514	11.3274	18.0051	19.9306	3.04466	3.58917	12.3156	3.38918	2.38388	2.52034	2.0583	4.29844	3.51806	2.06746	1.67167	1.51052	1.52435	2.84849	5.17775	1.89733	1.66908	1.851	3.63489	4.74188
ENSG00000119638	9.29673	14.7869	8.38871	12.1509	11.9971	7.98513	59.3018	65.2293	62.1533	72.2163	53.5915	54.5794	65.0536	62.5811	61.1652	70.0888	66.7985	56.7171	13.6646	10.4139	10.2819	4.6767	6.13291
ENSG00000120129	7.2798	12.7723	16.3229	13.2802	11.5971	17.1055	20.841	21.4491	30.7303	29.9787	40.7033	41.472	29.424	31.5214	28.7663	29.5368	23.3128	20.4647	48.8649	59.1057	38.6278	23.9111	17.9315
ENSG00000120500	0.322744	0.0512047	2.00377	1.61888	6.78854	5.60423	11.6758	13.4551	36.1286	39.416	59.9374	70.3515	56.163	37.8099	210.573	173.289	271.059	223.159	113.24	152.498	532.552	419.997	365.906
ENSG00000120708	9.70564	9.33318	8.14925	8.9032	1.57811	6.68287	54.2368	22.7887	1.87021	0.998418	0.983377	1.24865	3.58587	5.87504	0.878015	1.2898	0.910832	0.535408	14.5949	10.2702	0.579406	2.70953	2.57023
ENSG00000120738	12.2991	17.3246	65.7089	3.67946	1.72671	32.5003	16.4331	14.4747	32.8618	36.3969	77.2428	97.2558	30.9234	31.795	21.9021	22.0648	5.99389	7.24705	156.285	220.46	98.1786	12.3569	14.8718
ENSG00000121898	11.696	5.14715	4.32997	1.31939	0.332017	3.27741	6.5397	3.70316	0.313742	0.199001	0.376637	0.401016	2.27586	4.03324	0.0290137	0.0604493	0.463976	0.284728	3.12012	2.29758	0.254455	0.205011	0.485107
ENSG00000122176	0.748285	0.219664	1.38813	0.0718561	0.0452388	0.803237	2.38885	1.03506	0.0178151	0.0390371	0	0	0.175827	0.189206	0.0863034	0.0652188	0.035295	0	1.13306	0.794748	0.0211165	0.276268	0.130803
ENSG00000122180	0.49687	0.0346438	0.132709	0.159369	0.744501	0.726938	0.716041	9.59197	1.93389	1.22866	4.61875	3.71308	1.47819	1.41558	2.27257	3.67239	8.57671	9.87456	0.964091	2.1668	5.56396	7.98065	8.69171
ENSG00000122585	5.04896	0.710973	1.78117	0.53366	0	1.61639	3.18533	0	1.50033	1.15142	0.174911	0	0.810524	0.336	0.916498	0.823949	0.13544	0	2.96614	4.06825	4.27493	1.0056	0
ENSG00000122679	2.52274	0.228811	0.994561	0.261993	0.729688	0.592447	4.38478	6.42685	10.2759	10.6989	0.946309	1.33158	4.52048	8.1302	10.9338	9.7404	6.36755	6.9465	5.28032	10.37	10.7935	11.8165	14.0094
ENSG00000122877	0.973653	0.775557	0.615706	0.231093	0.138914	0.696245	1.39622	1.16791	0.469575	0.5176	1.14103	1.77924	2.18258	1.73196	0.751456	0.673737	0.362886	0.7475	5.61291	7.51358	1.49174	0.972014	1.29573
ENSG00000124212	23.3101	18.8147	14.8767	1.70012	1.31677	7.24731	3.98299	2.41415	2.23604	2.45907	2.25631	1.6788	2.22005	1.88115	1.80722	2.04109	1.21321	2.09391	1.60719	1.41691	0.584848	0.586928	0.665175
ENSG00000124839	46.8741	7.06817	53.4318	0.0608213	0.153309	24.7834	0.244672	0.419014	0.130983	0.76259	0.0786465	0.462849	0.107544	0.205668	1.37532	1.35548	0.963787	0.991476	0.57933	0.337311	7.62546	4.07024	5.0445
ENSG00000125144	2.08473	0	0	0	1.1999	0.627678	8.87053	12.7131	0.428176	1.43368	8.78405	8.424	3.56924	4.16774	3.40132	2.14976	4.22601	3.87916	7.83045	10.5617	2.89357	1.04329	0.593384
ENSG00000125378	3.77736	1.6911	2.49057	4.77095	1.7624	2.63992	1.69064	4.92029	0.980968	1.37777	0.534929	0.444596	1.56267	1.01243	1.35132	1.44206	0.404925	0.692269	1.81812	1.90022	2.5272	0.413002	0.517528
ENSG00000125740	2.3694	16.0745	11.2113	0.519065	0.47985	5.09653	0.796274	0.501102	0.841523	1.30499	6.2465	4.37378	0.593494	0.536575	0.869181	0.826603	0.448862	0.662796	2.54176	3.39278	1.59037	0.868297	0.638726
ENSG00000125968	128.59	59.6815	76.8291	37.3292	23.9202	66.7256	61.8887	44.2424	22.5954	25.8224	59.219	59.9364	63.3614	73.6771	13.0448	10.6102	21.5842	24.3249	78.9243	91.1442	12.7332	26.7954	24.5276
ENSG00000127399	18.145	1.98879	0.265149	4.99662	0.442664	0.406119	5.46752	5.19661	1.0758	1.37004	0.539614	0.355897	4.2525	6.0318	0.852536	0.832226	0.256796	0.139601	5.13163	7.17039	0.786447	0.271611	0.42428
ENSG00000127824	123.303	50.5559	92.9911	9.69743	44.0197	52.3384	55.3719	62.5291	148.112	145.988	78.5406	101.282	69.173	68.7282	171.155	158.062	209.04	143.74	62.2174	97.2682	169.328	160.074	183.839
ENSG00000127928	0.28228	0.452462	0.489242	0.112667	1.15204	1.10514	1.67387	9.31673	5.35284	8.60053	0.0383699	0	19.2115	17.5316	101.56	99.5085	8.64429	7.21214	202.715	136.945	243.245	66.7983	32.6958
ENSG00000128917	0.868256	0.118572	4.2761	14.5336	15.4896	11.5229	26.6913	30.4329	22.1981	24.1181	37.4004	41.2205	23.6329	27.1844	15.0123	15.7982	16.6868	18.5694	15.6643	19.2567	9.52241	7.06586	7.73329
ENSG00000129514	0.506244	0	0.319562	1.10739	0.46481	0.337953	2.8941	0.684996	0	0	0.0504653	0.0249957	0.776509	1.76999	0	0	0	0.0275683	0.56474	1.14766	0.0246903	0.0429986	0
ENSG00000129965	1.90483	0.256398	16.0146	62.4629	21.0115	40.6304	61.0402	72.9228	14.6499	13.752	21.7797	23.2329	37.3439	31.4221	27.7577	26.2612	10.77	10.4247	118.733	206.921	132.655	38.3943	43.481
ENSG00000130201	4.52985	2.98621	2.6544	0.39112	0.249092	1.38123	0.643347	0.24229	0.92329	0.895211	0.265198	0.479772	0.570015	0.767841	0.738755	0.743065	0.652459	0.877934	0.463799	1.44675	1.3951	3.40397	3.1596
ENSG00000130203	1815.41	800.794	1366.87	26.6986	9.00084	532.68	111.272	178.955	104.279	107.661	111.062	124.879	246.006	243.008	281.134	279.387	108.476	105.352	366.774	464.111	470.737	162.495	122.325
ENSG00000130303	50.7605	29.6485	79.6768	5.14275	0.3021	41.5081	10.4154	6.3078	0.343795	0.0753527	0.563643	0.481254	2.09916	2.04247	0.491053	0.377589	1.313	0.17729	8.16629	11.1178	1.13793	2.06902	1.59494
ENSG00000130513	31.1414	23.1213	10.8464	5.06502	2.22679	11.0329	34.1448	16.0138	2.91656	1.96679	28.52	29.3572	14.9239	14.1207	0.804556	1.42342	6.72623	4.58667	13.4228	20.7255	3.43916	4.93093	3.65388
ENSG00000131471	0.910403	2.10656	1.54396	1.84731	1.18509	2.47498	6.05621	8.67267	5.29285	4.38249	12.1844	11.6164	4.36147	5.51599	4.27898	4.73396	5.30317	3.26866	4.25274	3.81295	1.52899	1.40539	2.05431
ENSG00000131849	1.64396	1.32711	0.323199	2.01361	2.40813	0.316988	1.83749	1.39049	2.99683	2.40265	0.480051	0.373142	1.82844	1.6863	2.71709	2.40924	0.619724	0.647793	1.63378	1.4952	2.32503	0.607048	0.947462
ENSG00000131969	0.488491	0.536275	0.925192	0.537811	1.64622	0.472801	4.10324	4.91886	4.64307	4.95657	1.68103	1.99967	6.10178	7.41717	6.65521	5.65268	2.85482	3.24648	9.67062	7.27775	10.2574	3.67575	2.73493
ENSG00000131981	6.10686	2.58299	4.90101	1.98466	0.856248	3.14996	31.9744	30.3259	3.16145	2.66722	2.3433	2.0758	37.7543	37.0992	2.46122	2.34459	9.27205	8.66329	97.1904	103.752	9.77383	42.1991	20.1443
ENSG00000132205	5.96265	3.50786	3.40937	0.706916	1.44863	1.75309	2.1165	2.17256	4.52394	4.54896	2.42834	2.55446	1.83335	1.74777	2.75643	2.68556	1.50881	1.66879	1.48641	1.86132	0.941886	0.372967	0.386808
ENSG00000132274	12.5962	12.3251	6.30172	9.80899	18.4883	3.29864	8.38212	7.65048	2.42454	2.7624	3.16958	3.03416	9.94363	13.6027	3.66457	4.27901	4.21952	5.06734	13.9341	11.1888	3.30798	5.234	4.91546
ENSG00000132297	1.34484	0.755872	1.01036	0.329884	0.190543	0.936096	2.87658	158.417	0.070433	0.0771745	0.422205	0.3658	2.42209	4.92635	0.065293	0.0966947	0.377166	0.018815	2.25935	2.30697	0.417056	0.0360288	0.56638
ENSG00000132437	0.794887	0.134811	0.827103	2.99733	1.91921	1.94046	2.41336	1.67775	0.718451	0.795363	1.56505	2.08346	1.02985	0.838779	2.00573	1.53094	2.44879	2.4708	0.989369	1.20267	2.45628	3.53719	3.26157
ENSG00000132680	21.1378	16.9997	29.03	20.723	16.2333	28.7469	17.4277	22.0673	18.2416	21.0084	50.3354	42.2616	25.6986	24.5552	32.3333	29.7293	31.2467	24.6882	18.7392	16.9598	18.7786	36.7157	39.7604
ENSG00000133110	0.121917	0.240819	0.599492	2.62254	0.436137	1.81781	14.5107	4.31402	0.173753	0.262219	0.0468057	0.0666244	1.90134	1.93004	0.869671	0.745117	0.25521	0.166415	5.78829	4.63642	0.240033	1.12532	0.662107
ENSG00000133710	0.413961	0.568203	0.431332	1.39095	0.0911467	0.194288	1.19886	1.66119	0.0996354	0.0909677	0.0806923	0.485021	1.18422	1.64495	0.0603574	0.102769	0.484503	0.25393	0.94484	1.01872	0.177163	0.165819	0.446438
ENSG00000134107	5.46239	1.24876	7.55161	21.1112	9.5055	16.8168	18.6761	12.0777	8.46142	8.10216	13.4748	11.7223	26.9861	27.8409	18.9847	18.2455	9.96416	5.58799	18.7953	18.8561	14.6898	43.9336	36.7276
ENSG00000134531	1.53472	1.26105	0.44913	1.44805	0.863456	0.661251	4.91446	1.07136	0.537095	0.226305	0.236445	0.518238	1.83084	1.77543	0.533907	0.385672	0.220236	0.478013	1.75121	2.87828	0.494281	0.444949	0.484758
ENSG00000134532	0.343999	2.39969	0.662799	3.92791	2.96173	1.29122	2.56095	3.03666	4.21173	4.72714	0.915077	1.15879	5.1518	3.92309	6.38459	3.03214	3.18681	3.80733	4.30558	4.75942	2.52923	1.67269	1.75112
ENSG00000134569	4.19325	5.78393	5.48482	3.27631	2.28137	4.17401	5.04734	4.72202	5.23256	5.60187	5.87524	4.53923	7.51709	7.86956	10.1551	9.60585	4.56572	6.44147	10.1637	11.2264	15.4949	4.85408	5.05067
ENSG00000135046	12.729	2.02706	2.00534	2.6268	0.0945096	2.58637	8.19219	3.90367	0.180737	0.792254	0.25441	0.202125	2.70603	4.40104	0.666038	0.976204	0.249021	0.639693	5.20316	3.73929	0.858566	1.521	1.24518
ENSG00000135116	1.21398	1.09925	0.607935	0.721365	0.420655	0.406471	1.60162	1.09504	0.791054	0.793786	1.11461	0.895584	2.0161	1.788	1.06074	0.850659	0.532028	0.859881	2.99922	2.83103	1.7054	1.27367	1.10575
ENSG00000135835	2.63818	0.788341	3.48021	3.25609	4.59072	5.22882	6.94565	10.3721	14.2658	15.4246	16.371	14.9567	13.5937	16.4795	20.2631	18.4972	44.471	40.4741	12.4342	15.5509	20.8954	25.0779	26.9964
ENSG00000135902	1.27338	0.313581	2.62287	10.0166	9.47105	4.71767	3.09599	2.26395	0.326419	0.348755	1.12835	0.784898	1.25309	1.10811	0.263017	0.479985	0.347326	0.356987	1.24891	1.44645	0.412796	0.300805	0.638016
ENSG00000135919	33.4366	27.4909	27.8683	13.3975	7.31987	18.2105	13.1961	10.1643	3.94526	3.62886	5.25996	6.82786	6.79706	7.44901	3.30182	3.60983	2.31763	2.193	7.22461	6.99221	2.68852	3.46184	3.29854
ENSG00000135926	45.6437	21.4521	14.441	2.89757	0.822159	7.05629	8.35971	5.20688	3.48751	2.47551	0.686146	1.35558	4.18797	5.2347	1.78841	1.67166	1.5505	1.65758	8.02485	4.31678	2.91015	1.5774	2.93888
ENSG00000136160	25.3656	22.8515	4.83519	4.22657	0.998997	2.94472	7.68853	5.84308	1.759	3.32024	0.804699	0.577011	7.30734	10.9948	6.31111	5.21237	0.872878	1.57544	12.1218	11.2123	6.70693	1.01636	2.13716
ENSG00000136842	0.32692	0.147246	0.169311	0.296807	0.161789	0.258431	2.93935	1.54982	0.88699	0.970158	0.219807	0.0870647	2.5482	2.50872	1.76692	1.01102	0.663586	0.911287	3.05083	4.02436	1.50435	1.458	0.808218
ENSG00000136869	0.158162	1.29124	0.0285505	0.193344	0.24331	0.0392004	0.172302	0.274242	0.134202	0.0819709	0.108941	0	0.245746	0.290908	0.435543	0.22886	0.103734	0.237522	0.529202	0.553739	0.155307	0.124327	0.0700473
ENSG00000137261	0.8643	0.443855	0.268605	0.385304	0.677296	0.622399	0.78638	0.336526	0.421592	0.293813	0.362215	0.447638	0.437453	0.421396	0.390191	0.422155	0.590118	0.58025	0.518431	0.282341	0.637559	0.987697	1.19263
ENSG00000137573	1.74553	11.0468	7.15314	14.4408	16.2269	9.11047	24.859	22.1134	11.1701	12.2338	14.2625	13.0864	20.4649	19.6318	11.7653	11.4368	11.5601	12.9843	34.6119	31.2382	11.2613	14.8699	12.645
ENSG00000137766	0.143705	0.518355	0.0153622	0.450975	0.623708	0.0140424	0.462813	1.15445	2.38535	3.28347	0.326854	0.955645	1.93066	1.3214	5.03968	3.40428	1.43762	1.38597	2.02155	3.01743	1.72927	1.07021	1.22358
ENSG00000138080	9.43398	4.30932	7.52964	4.59601	2.20863	6.40457	13.8009	8.83482	2.6652	2.36863	2.58352	2.74068	3.40005	4.19163	2.96902	2.42663	3.40304	2.75289	7.71963	9.36377	4.11994	3.31893	2.78407
ENSG00000138119	3.62041	1.20611	0.791172	1.55384	1.17686	1.18709	2.89086	2.34567	0.593149	0.382894	0.281222	0.401805	0.952955	0.778465	0.310699	0.351066	0.532467	0.397492	1.72486	1.70053	0.295838	0.431354	1.04899
ENSG00000138131	0.594805	0.434037	0.984431	1.804	1.80705	1.63844	3.32457	3.93577	6.09565	5.60408	4.26765	4.27982	5.59121	3.72038	7.30437	7.05265	3.62155	2.90979	5.40662	6.48122	9.97171	3.48829	2.25157
ENSG00000138795	1.2662	0.679754	1.27038	8.4802	6.91565	4.51911	11.0471	4.89772	3.1663	2.2249	2.02892	3.14616	2.45614	3.92342	2.63676	2.06183	0.631422	0.920965	4.18935	4.89804	2.53401	0.880197	0.638902
ENSG00000139318	95.4417	306.742	262.26	5.64734	4.78627	128.953	6.94637	8.51604	7.64659	8.24115	7.1031	6.95714	8.50825	5.72362	4.31849	4.84158	6.8094	13.7992	8.44414	11.373	8.02564	5.69649	4.54243
ENSG00000139679	0.49785	1.4283	2.25518	2.03384	2.25029	1.39988	1.97134	1.6649	0.675305	1.04854	0.101738	0.20174	2.46638	2.12194	1.49458	1.10769	0.138356	0.44515	4.10784	2.76629	1.80056	0.954315	0.412238
ENSG00000140092	1.67149	1.36627	1.30013	0.265344	0.0738628	1.61409	9.84148	2.2028	0.149842	0.188683	0.139389	0.14949	1.86456	3.18626	0.271438	0.344205	0.140654	0.087376	3.87988	4.56589	2.00378	1.13597	0.733511
ENSG00000140279	0.0796676	0.0134723	0.031896	0	0.020133	0.0486317	0.121418	0.0986205	0.0809159	0.0196996	0.164731	0.126492	0.143634	0.0833954	0.0546052	0.0822828	0.116534	0.155676	0.074999	0.023618	0.12794	0.317712	0.317567
ENSG00000140511	68.4441	45.5763	60.9581	0.655877	0.486562	25.6342	1.44314	0.83772	0.566645	0.816387	4.80604	3.8937	1.41736	0.99475	2.63324	2.35426	1.99214	2.24115	2.89028	2.92024	6.78242	6.74428	4.56146
ENSG00000142871	120.377	109.743	85.7724	2.43259	1.9011	41.6008	6.35038	4.7421	4.00709	4.76407	7.04982	6.169	6.62596	5.17821	4.54222	4.45516	2.75678	3.79639	11.0805	15.4591	11.1913	7.50791	4.78095
ENSG00000142910	12.438	8.25835	14.6233	1.18628	0.255094	5.49421	4.1264	1.63668	0.203627	0.297489	0.122167	0.283171	0.376658	0.326748	0.326922	0.157446	0.23257	0.133759	2.07719	1.72302	0.120576	0.312736	0.409812
ENSG00000142959	0.995716	1.62007	1.20605	0.265839	0.535903	0.879115	0.848074	0.905163	0.71992	0.725624	0.289878	0.644841	0.520146	0.640558	1.27676	0.840235	1.36068	1.08797	1.02982	1.34205	1.42224	3.49749	4.85452
ENSG00000143434	9.20051	8.48052	29.5605	16.7097	16.923	30.343	21.0575	19.5491	22.7043	24.108	64.1616	65.0966	21.0175	20.8919	22.1148	21.7673	51.6277	53.6278	15.0104	20.514	24.1381	45.0166	43.5978
ENSG00000143502	7.86843	1.73978	5.23301	0.464928	1.49719	2.77148	3.31302	2.77119	4.34821	3.26435	5.23182	5.66449	4.23251	5.22044	6.55367	4.42029	7.78693	7.45586	3.82348	5.39959	5.79924	10.8694	9.96798
ENSG00000143514	10.7092	17.9298	19.8242	14.274	13.4132	22.2584	14.797	15.9487	21.0555	22.143	27.7435	25.5168	19.3933	16.634	28.0809	26.0211	44.0862	40.7058	21.5193	17.4022	25.8335	34.8547	45.1213
ENSG00000143774	213.252	73.7265	200.818	84.6276	128.377	221.364	281.088	329.636	355.515	389.286	527.295	552.38	332.395	318.254	488.413	488.546	957.619	905.513	409.148	582.508	1088.08	1051.27	856.889
ENSG00000143799	306.917	377.209	558.914	94.4156	78.335	412.912	75.5881	76.2197	101.871	103.184	153.813	136.313	80.4172	73.0713	111.562	119.024	190.894	172.825	80.7462	106.221	128.453	134.075	174.297
ENSG00000143845	52.2303	13.4944	27.6346	3.34339	5.74952	15.2699	8.85096	9.55604	14.7526	14.2342	15.5434	16.8321	10.5649	8.02672	14.7059	15.4372	32.3616	34.6012	8.01388	13.7887	23.0958	38.1338	35.6055
ENSG00000143847	0.765092	1.53179	6.89823	19.8049	23.4675	18.074	13.9956	14.6125	29.8638	29.9474	43.2251	42.5069	20.0279	19.4846	30.9758	32.9362	36.2689	33.9945	11.6491	15.618	21.9507	42.5677	55.4619
ENSG00000144810	1.38605	0.543194	0.762331	0.952489	0.529954	0.416472	2.14932	5.13442	0.211359	0.257945	0.26569	0.173155	1.44737	2.20398	0.354467	0.785063	0.32941	0.441438	2.10027	3.11399	0.216721	0.746069	1.37501
ENSG00000144867	24.728	21.4797	20.5918	10.1039	8.04595	16.905	21.0193	23.8562	15.0325	15.2883	24.1419	23.77	27.6492	24.8655	12.0806	13.2353	16.0148	10.8941	23.4648	26.0789	21.4808	11.393	12.0798
ENSG00000145147	8.40352	20.3472	5.79148	15.4902	12.4459	8.24841	5.93222	3.33274	6.19946	8.45085	4.41918	3.07417	7.17112	6.81471	12.6829	13.4445	5.29956	9.95457	10.8408	10.2118	19.1096	5.86681	3.75779
ENSG00000145685	9.14924	17.8298	13.9084	2.89664	3.39701	8.90289	7.50346	6.22271	6.31234	5.99686	4.01402	2.58798	6.83072	5.99673	6.77244	6.69655	2.99898	4.00175	10.5798	8.04723	6.54907	3.76545	4.01557
ENSG00000145721	0.384035	0.0892412	0.2905	3.49434	1.06725	0.578921	4.25615	2.7599	1.17171	1.10939	0.316803	0.261317	4.34815	4.83977	2.91154	2.99204	0.474035	0.864415	9.33645	9.32302	7.64861	4.42066	2.89137
ENSG00000145864	0.303385	0.409186	0.144482	0.612889	1.08827	0.131894	0.255062	0.321068	1.64702	1.33498	0.547779	0.425166	0.448608	0.529378	0.988978	1.06429	0.824108	1.06749	0.409725	0.208801	0.598908	0.894249	1.55733
ENSG00000147145	0.812131	6.04848	2.62539	2.58638	1.8587	2.14472	1.78494	1.08054	0.346807	0.479513	0.455707	0.45452	0.253095	0.415813	0.306735	0.252295	0.0572196	0.243327	0.763416	0.62797	0.517151	0.104101	0.18989
ENSG00000147168	0	0.0753202	0.0577603	0	0.162977	0.0531784	0.48162	0.684173	0.836564	0.366908	0.567131	0.188328	1.1232	1.54766	1.56137	1.33051	1.18176	1.33595	1.44842	1.55767	1.9428	7.81644	4.66687
ENSG00000147509	0.270894	0.202807	0.457424	3.62744	2.91012	1.23478	3.9285	1.73131	3.18334	3.73903	0.992809	1.50719	2.43543	2.7746	3.69407	4.07704	5.70355	4.48501	3.58438	4.31652	7.43317	6.48423	8.09999
ENSG00000147889	13.9774	1.7138	3.0573	1.49866	1.9217	1.5632	12.4044	14.1878	2.76395	3.32416	3.39382	1.4258	3.10314	4.77515	0.360754	0.987311	0.843587	2.1103	8.66187	8.36429	2.58442	2.60442	1.03427
ENSG00000148357	3.70713	2.10289	2.26977	0.563321	0.0442757	1.18388	0.107024	0.16817	0.070418	0.0550299	0.175301	0.269534	0.597412	0.484484	0.459291	0.21074	0.0215344	0.111855	1.04788	0.724762	1.00833	0.20153	0.132482
ENSG00000149090	8.20749	3.79573	2.43455	1.10498	0.261293	1.70145	8.87531	1.40757	0.97755	0.329488	0.337716	0.460177	3.78144	7.44123	1.26222	1.27224	0.682415	0.520072	6.3873	8.89378	1.93104	3.11304	3.29094
ENSG00000149403	1.28446	0.786839	1.51636	0.464965	0.586028	0.889269	2.20924	1.8833	2.4264	2.60011	2.8124	2.02519	2.16149	2.23504	3.72092	3.82491	6.51411	5.69208	2.1965	2.58739	3.24875	6.86812	6.66863
ENSG00000150275	0.445603	0.32035	0.424	3.88132	2.40699	0.802386	1.84168	1.49987	1.64737	1.45702	0.517564	1.12087	1.54149	1.53124	3.65554	2.75478	2.06315	2.59058	2.28082	1.9046	4.41125	5.308	4.7974
ENSG00000151025	0.253489	0.151469	0.0483256	0.160054	0.51261	0.132608	0.312775	0.250999	0.683343	0.598454	0.256355	0.273058	1.40205	1.16022	2.64921	2.87733	0.557624	0.939002	2.36747	3.40239	5.04783	0.962015	0.815546
ENSG00000151952	9.27356	3.57548	5.53385	1.3413	0.902523	2.25113	1.05393	0.570016	0.238787	0.257897	0.447997	0.388844	1.28322	1.33817	0.778972	0.688425	0.649799	1.76332	2.10642	2.37826	0.374372	1.26499	0.568219
ENSG00000152583	0.279383	0.746733	0.705391	0.690083	1.34167	1.03528	17.2832	2.19055	0.898981	0.3566	0.533933	0.028647	8.92155	21.4985	2.06681	1.46774	0.877359	2.02709	8.48933	9.19801	1.76356	2.09262	1.07338
ENSG00000152661	149.55	189.776	178.481	22.1385	7.1862	94.6308	30.1047	49.0805	4.2966	3.21855	2.43184	2.79815	9.36993	14.7982	0.898748	1.13761	1.75801	1.97785	21.2285	12.8422	0.578981	2.11895	2.7821
ENSG00000152760	0.068081	0.901993	0.618489	0.872367	0.824382	0.701379	1.04311	0.0676661	0.0617859	0.135396	0.0371492	0.110533	0.71038	1.60724	0	0.14137	0.0909317	0.121963	0.457889	0.52658	0.146367	0.0950633	0
ENSG00000153993	0.323237	0.494221	0.748198	1.71911	1.06066	1.14708	1.40766	1.29061	1.2079	1.07774	0.522941	0.740254	1.35997	1.36617	1.13215	1.15772	0.572159	0.788656	2.28934	1.47927	1.1138	0.525295	0.668926
ENSG00000154734	13.6602	8.75094	17.2905	11.1575	9.18141	11.6389	10.6697	8.8709	9.51486	8.80383	12.3834	16.6867	8.49148	8.08716	7.26821	6.53444	6.76652	7.45118	16.6784	19.723	10.5407	7.73381	8.6952
ENSG00000154975	1.17621	0.336543	1.1891	0.154021	1.06669	0.74194	0.726596	0.538407	5.53315	6.06468	2.964	2.52761	6.09377	5.07965	10.0793	11.8845	16.8765	15.1744	7.29801	6.39445	9.23612	17.4346	12.5938
ENSG00000156313	0.418487	3.57477	1.30047	3.59296	4.351	1.94312	3.25945	2.96396	5.41989	6.66852	1.87948	1.91457	4.34497	5.08382	9.554	13.154	2.62549	2.32392	6.67745	7.17079	8.47189	2.11707	2.70806
ENSG00000157890	2.24069	2.48745	0.864931	0.980935	1.71276	0.704526	1.80896	1.11088	3.30237	2.8151	1.55018	0.866555	6.17552	5.88596	7.95554	6.92063	4.85748	4.16561	14.5359	23.1632	13.9213	9.21695	4.12424
ENSG00000158050	16.2612	3.53896	10.5062	0.65963	0.55834	4.58302	6.79598	10.7052	9.6673	10.9622	3.85701	4.76315	2.78794	5.17119	2.43409	1.74898	4.28083	5.45371	5.96854	8.51488	4.30558	1.37823	2.07526
ENSG00000158246	223.422	52.5956	66.3381	0.498395	0.342417	26.7757	0.914484	0.308761	0.30744	0.140354	0.556633	0.337163	0.561409	0.489695	0.154727	0.328272	0.151404	0.169065	1.52242	1.91426	0.242841	0.316354	0.750951
ENSG00000159208	10.2196	5.61835	13.7839	11.1783	8.97837	14.0725	10.9206	9.21301	13.7289	12.9258	9.15155	8.70455	13.8024	13.3849	15.8673	11.4747	17.6235	12.1062	8.72431	11.4321	12.4707	20.0936	21.1265
ENSG00000159445	2.86729	7.8453	11.2206	3.9937	5.88122	7.53828	6.82901	8.55975	10.4077	11.3254	9.337	8.07806	7.98253	8.06944	15.5835	13.0351	15.6792	15.2025	9.79006	6.73212	11.6273	12.8959	10.8615
ENSG00000160307	0.545692	0.380736	0.487249	1.01182	2.06194	0.721689	18.4391	7.74948	1.42071	0.732737	0.102443	0.289979	4.46513	9.63064	0.989779	1.14734	1.34957	1.28269	3.13365	5.00382	1.9742	1.09306	1.20708
ENSG00000160888	129.448	133.378	273.93	23.953	26.6469	152.551	52.2266	53.7534	60.1502	62.9887	126.217	139.642	61.9753	65.4391	45.6215	47.95	43.6124	45.2597	106.389	149.014	82.3957	47.068	42.041
ENSG00000160963	148.029	79.3559	66.0156	4.56407	2.79076	28.4386	7.07786	4.03465	7.06705	6.75497	7.49119	6.77536	6.4	6.41752	7.58601	6.555	4.80836	3.90183	6.07434	8.77012	5.95643	3.84212	2.93504
ENSG00000161905	0.755775	0.34489	0.618801	0.132628	0.16705	0.598945	0.172905	0.355974	0.96989	1.00949	0.650443	0.487105	0.739082	0.377197	1.38908	1.1826	1.82984	6.20911	0.312088	1.06727	0.752342	6.11277	4.30754
ENSG00000162692	0.396368	0.121047	0.235959	2.19612	0.650294	0.341862	3.62694	1.64381	1.17104	1.1893	0.154286	0.0584368	2.10992	3.64346	1.30078	1.44251	0	0.0888102	5.15988	4.11157	2.09696	1.52736	0.959646
ENSG00000162733	5.6019	1.73322	1.33955	1.57307	1.00805	1.13857	7.24079	7.71873	12.3441	13.6086	8.74304	11.0872	34.2497	23.9438	22.8432	25.3003	15.9062	16.2311	59.777	49.1877	27.1472	26.7403	15.1489
ENSG00000162889	98.8222	45.6591	45.2676	35.9339	21.6821	38.3431	30.9633	32.9861	27.287	34.1297	106.825	106.206	22.9788	24.6314	25.3572	25.8889	79.5115	116.567	21.7077	24.3746	27.4856	50.6061	56.442
ENSG00000162913	0.178715	0	1.14881	1.27838	0.538583	1.77204	1.61712	2.41051	2.32865	3.23982	4.9426	6.07059	3.73623	4.23664	1.56464	2.93666	6.11867	4.50001	1.88081	2.24391	3.2964	7.31789	5.57393
ENSG00000163083	1.12313	0	0.348279	0.846809	4.0499	1.47434	41.9809	49.7866	49.6537	53.0509	25.0635	24.628	40.8497	47.5793	21.4648	20.4704	26.01	26.749	21.4038	26.0492	14.9473	10.0247	13.0547
ENSG00000163132	0.846177	0.245855	0.678318	2.20204	0.498032	0.830424	18.9274	1.7875	1.34424	1.01698	1.45087	1.46071	5.78188	9.80643	1.35009	1.69896	0.878554	0.968137	6.57253	10.69	2.88102	2.36218	1.45175
ENSG00000163285	0	0.129562	0.0099208	0.0448039	0.0939561	0.00907474	0.00846108	0	0.696242	0.831813	0.0321668	0	0	0	1.14152	1.1995	0.309599	0.268253	0.0262416	0.0220377	0.437703	0.322702	0.308683
ENSG00000163347	1.15714	1.11905	1.61462	4.52347	0.942813	2.22753	5.66729	2.85012	0.928484	0.462391	0.34857	0.42634	2.72163	3.04802	0.756715	0.787965	0.301216	0.470139	5.98453	4.47481	0.880482	0.995366	1.28937
ENSG00000163354	0.279555	0.116954	0.477923	0.806652	0.959581	0.931499	0.710485	0.838737	0.499474	0.512163	2.88027	3.05555	0.781839	0.695653	1.70899	2.09664	2.1084	2.37977	1.8872	1.89328	3.82817	8.08885	6.31309
ENSG00000163359	2.10479	1.70117	1.45206	1.72112	1.09299	1.89626	8.14177	2.88461	0.301304	0.548004	0.0617367	0.0483899	1.13206	0.923724	0.647645	0.687847	0.234197	0.246241	1.73039	1.30813	0.819629	0.614333	0.405131
ENSG00000163431	0.514187	1.06068	2.32396	2.73787	11.916	5.12923	11.143	12.5405	24.8744	24.5794	43.499	43.3453	22.4123	20.4821	46.0188	42.8132	87.776	73.3265	24.111	26.9885	56.3278	61.5684	80.5612
ENSG00000163453	19.7101	3.27956	4.99647	6.03785	0.907467	6.15407	36.7476	41.24	4.00912	4.39306	1.73504	1.9931	9.74382	10.9655	7.45444	7.34693	3.27284	3.68746	24.6898	31.3682	18.3371	10.3304	6.93197
ENSG00000163673	2.37478	0.739721	0.633007	0.29282	0.0994643	0.341453	0.176387	0.34284	0.150443	0.240918	0.515686	0.470588	0.66807	0.722375	0.444106	0.284579	2.43309	2.36525	1.17826	1.57674	0.407035	2.48324	2.98955
ENSG00000164099	2.16288	3.82043	6.57586	2.16564	3.40085	3.85264	1.649	1.72504	1.23153	1.10455	0.725879	0.636754	1.33038	1.1898	0.863787	1.14216	0.879834	0.625774	1.72655	1.54392	0.640192	0.585064	0.652877
ENSG00000164588	0.376272	0.623004	1.11738	0.302262	1.28375	0.493994	1.1679	1.3819	8.95639	11.1904	6.03753	5.39319	4.32965	3.39343	18.6574	20.1625	16.308	20.6442	8.55001	8.10621	24.5381	15.7103	16.0807
ENSG00000164647	2.31719	4.61754	1.77063	0.528677	0.333461	1.4131	1.84408	0.770122	1.35811	1.37797	0.178996	0.0593099	0.934289	1.54814	2.16888	1.51921	0.778616	0.523978	2.67335	2.76097	2.14265	0.30602	0.0732605
ENSG00000164708	5.24932	5.36309	12.4558	4.61658	16.0028	11.4424	8.1496	10.1525	31.5443	35.8001	26.2284	27.0736	16.0378	14.898	44.0578	45.5942	56.7366	42.2716	16.2476	19.5136	78.4761	51.1736	42.4218
ENSG00000164946	0.56974	1.04096	0.807696	0.845741	0.90218	0.732252	2.67137	1.19981	1.6103	1.92381	1.05192	0.948486	1.75905	2.3704	2.95883	2.66715	0.923705	1.45233	1.8682	2.23856	2.73035	2.05817	0.704361
ENSG00000165118	1.85766	3.39056	0.0350889	1.18251	0.496477	0	1.59834	1.38337	0.655688	0.244121	0.0358499	0	1.54625	1.45665	0.448696	0.519574	0.0292509	0.0392254	1.62598	1.2982	0.557357	0.0305759	0.0725798
ENSG00000166603	0	0.0583609	0.0447374	0.468652	1.85667	0.0411165	0.990847	0.957665	1.55961	1.54219	0.364096	0.677648	2.41392	2.42293	1.96732	2.15851	1.11386	0.847678	2.97366	2.93748	2.65735	1.4764	0.444593
ENSG00000166922	19.3577	41.6159	39.7421	18.4729	20.7243	22.0329	8.48316	7.09291	9.47192	11.1581	2.6653	3.23505	9.92644	9.18568	10.7775	8.13114	5.08968	2.53104	7.93098	5.96113	7.36819	2.9022	2.20005
ENSG00000167555	2.1047	3.88981	0.660814	6.2248	10.1136	0.678751	8.98566	8.55889	6.38487	9.0551	1.0503	1.42398	8.84911	7.14767	9.63917	10.7513	1.83089	2.18803	7.85014	6.39647	5.63206	0.881855	2.75287
ENSG00000167771	108.603	37.9544	98.6984	129.353	87.8163	122.077	81.9853	80.5431	73.1555	71.6397	185.865	213.874	63.5469	73.6991	44.2381	41.8465	94.3881	90.8299	37.2285	53.471	41.992	90.1109	108.591
ENSG00000167779	27.2631	7.78434	10.1067	1.82082	1.27667	6.50666	10.4479	10.3788	3.12744	1.77705	0.546673	0.882783	5.37406	4.17777	2.28322	1.90824	2.50766	2.92689	9.03152	13.4648	8.39229	6.32359	3.57583
ENSG00000167945	1.54574	0.174894	0.636595	0.971363	0.443014	0.677968	0.585135	0.886249	0.314506	0.29536	1.8261	1.34633	0.78791	0.978113	0.814909	0.472885	1.06452	0.920706	1.15057	2.1489	1.47561	3.92379	4.10503
ENSG00000168118	31.121	28.5233	57.3496	13.1982	8.10566	38.1398	21.2851	23.0874	16.0399	19.6559	48.4649	47.0006	15.7552	18.1219	17.5539	16.5788	32.5273	31.8217	9.8177	10.0212	10.7182	20.9044	18.5344
ENSG00000168209	47.7826	61.2267	138.632	237.733	156.652	275.093	234.807	176.375	118.959	130.439	165.905	151.829	186.43	199.349	128.958	129.26	168.566	101.98	98.5413	120.656	115.061	225.898	203.388
ENSG00000168542	0.0687277	0.143739	9.75829	32.2629	1.14014	28.8819	114.51	69.7548	1.462	1.41006	0.252403	0.462072	7.68668	9.85706	3.40792	3.89902	2.07891	0.82172	43.7315	38.5346	3.41673	7.92414	6.74337
ENSG00000168743	0.178539	0.829745	1.80578	0.711091	3.75649	1.4178	0.842572	1.71173	0.165223	1.52454	0.573841	0.563503	0.158513	1.26388	0.337746	0.575623	1.38162	0.821591	1.41733	0.710924	0.121757	1.71973	0.682733
ENSG00000169245	0.25181	0	0	0.301301	0.253503	0	0.499257	0.377045	0.0575023	0.0630022	0	0	0.627675	0.610077	0.206087	0.0526212	0	0	0.838697	0.150142	0	2.38001	2.6747
ENSG00000169314	3.65676	3.48965	7.49522	0.466533	0.589917	3.49331	0.0869692	0.129415	0.0901351	0.197578	0	0.529114	0.490205	0.286735	0.31955	0.329987	0.87262	0.689306	0.838255	1.30708	2.21282	3.17945	2.27549
ENSG00000169432	1.52991	3.69527	2.0602	2.3418	4.52543	1.14737	0.584117	0.495019	0.2791	0.252778	0.0818292	0.185651	0.438673	0.34283	0.29087	0.180948	0.233472	0.439271	0.879042	0.790925	0.455367	0.216573	0.203922
ENSG00000170074	0.293026	0	1.59556	5.23641	1.22079	2.63775	2.2632	2.35702	1.34929	1.53783	5.30422	4.26074	4.73614	5.07633	2.25271	3.01468	5.94727	3.89318	3.75347	4.57627	2.12615	7.46184	11.4657
ENSG00000170345	6.43577	104.325	89.9545	2.9706	1.97132	44.975	8.04981	5.47051	14.2003	19.5521	47.3	48.7132	11.0015	13.0802	8.70323	6.56355	2.73258	3.69704	66.7147	102.453	47.5414	6.78329	8.5288
ENSG00000170421	1090.9	309.991	349.442	24.7772	8.70854	155.51	31.2537	26.0081	3.46988	2.21018	1.10016	1.34533	4.72402	6.49228	1.14845	0.867744	2.83337	1.06679	10.8361	10.8238	0.711262	0.440846	4.28722
ENSG00000170561	5.04696	7.25264	11.5918	0.391903	2.30595	5.06756	0.286404	0.100103	1.30333	1.48242	1.89948	3.04602	0.0269693	0	0.635893	0.799083	0.363896	0.543367	0.0952368	0.0645304	1.17906	0.684267	0.502394
ENSG00000170893	1.10343	0	28.8045	85.7429	131.466	66.86	127.264	161.741	231.843	232.6	88.8713	76.3799	71.9735	63.0495	289.72	239.979	18.1469	65.5932	56.2228	76.8512	489.626	22.818	5.26727
ENSG00000170962	0.59424	2.52125	1.66549	0.802821	0.709491	1.24102	3.11252	2.61496	1.83192	1.65303	0.463961	0.553525	3.0464	3.11362	2.7899	2.42724	1.68835	2.54623	4.97598	4.11869	3.43582	2.45722	1.66676
ENSG00000171223	14.6119	3.85402	13.6368	10.1203	8.01914	13.8266	40.7995	38.7749	34.6925	39.143	54.6894	60.8924	50.3924	58.2597	26.2926	26.3389	27.6596	26.2384	94.7604	138.173	61.2814	37.8344	27.8041
ENSG00000171345	468.143	119.891	165.752	10.9613	1.0383	70.4254	31.5771	19.7661	0.18799	0.425189	0.838126	0.500175	2.77382	2.22845	0.169134	0.129064	0.501326	1.05886	7.19974	5.75959	0.127373	1.37189	1.17048
ENSG00000171476	1.64103	0	0.0707179	0.280675	0.463292	0.151578	9.24283	4.39882	2.51338	1.77328	3.0407	3.98176	7.07013	11.6808	1.74933	1.70231	1.23182	2.4378	8.38553	9.61905	2.49315	2.19132	2.0425
ENSG00000171551	11.7526	2.40839	9.22969	25.9442	27.1701	16.6434	54.9283	38.8221	19.6142	18.3452	54.8076	59.3576	19.3666	22.3564	11.6659	12.0903	10.5665	12.2181	24.8021	32.1365	13.9986	13.8785	9.31082
ENSG00000171596	0.765137	0.165386	0.358937	0.359628	0.617152	0.309483	0.638446	1.18798	1.81324	1.33258	4.13308	4.62393	1.89491	1.33918	3.84749	4.46779	6.19216	4.7269	2.67752	3.5745	4.45754	7.76652	7.40518
ENSG00000171724	40.0707	20.8239	16.6259	1.38296	0.956022	7.82011	5.93708	2.52839	2.71835	2.87785	0.724235	0.551504	6.39922	7.2991	4.81302	4.7102	2.42501	2.79734	9.99988	10.7034	6.69854	5.18653	4.42071
ENSG00000171773	3.74667	1.83398	1.82265	1.942	3.32209	2.75695	8.34669	7.72348	20.1939	22.7436	17.4589	14.1487	20.2673	15.5624	66.8044	66.5672	75.783	67.5587	40.6165	55.6392	181.358	99.0751	70.5998
ENSG00000171817	0.140161	0.0930298	0.421818	3.39131	3.12969	0.734084	4.02686	4.21342	5.32369	5.36118	7.14999	4.65422	7.53159	7.61872	10.9789	12.8659	6.51468	6.3221	4.8852	4.87669	5.62827	8.77018	9.60085
ENSG00000172380	11.0375	14.7403	16.5757	2.19824	1.97202	8.82524	6.06795	4.16007	1.42121	1.67241	0.689116	0.666158	1.96362	2.6557	1.3728	1.08393	0.418573	0.419696	2.98923	2.17778	0.936115	0.559383	0.444975
ENSG00000172575	0.745314	1.35102	1.06696	2.20549	2.8533	1.25253	3.52939	2.75354	4.39392	4.29961	2.31467	2.07439	7.56272	7.35646	9.07932	7.95737	3.27321	3.54303	10.9939	9.39087	8.19999	4.58382	3.97939
ENSG00000172748	0	0.65078	0.207378	1.04578	3.554	1.17766	1.17177	0.798844	4.03936	3.7548	2.50736	2.48877	0.833123	2.25926	6.62441	4.04672	1.54644	1.78525	2.10919	2.29329	3.85658	0.798899	1.32557
ENSG00000173080	1.0631	0.131166	0.175848	0.113168	0	0.18421	0.312924	0.26352	0.612726	0.299488	0.351472	0.492677	0.527169	0.382842	0.335328	0.263895	0.394424	0.575126	0.92701	0.728767	0.510657	0.137521	0.157317
ENSG00000173530	6.01697	7.72494	5.83856	4.47576	2.52067	4.54013	4.78175	4.31129	1.95783	2.24197	2.13657	2.81391	4.05799	4.42349	1.20623	1.6248	0.839052	0.457166	3.04471	3.41836	0.767041	0.926952	1.09673
ENSG00000173698	3.00796	2.47435	2.59361	0.550985	0.192353	1.20159	0.626279	0.2918	0.337084	0.259879	0.178362	0.124229	0.15068	0.295018	0.393847	0.138848	0.208661	0.476163	0.864106	0.813043	0.212932	0.241313	0.0726133
ENSG00000174080	3.20367	18.6814	0.160427	0.754061	17.8635	0.197983	2.67675	2.92268	52.3128	49.824	0.0364678	0	4.20907	3.3722	50.5803	47.5375	0.0320387	0	0.913319	2.21719	70.6113	0	0.0497824
ENSG00000174453	0.14302	0.0199373	0	0.0689069	0.260191	0	0.133091	0.0566896	0.155091	0.285813	0.0472238	0.0196285	0.754719	0.341162	0.380435	0.420851	0.0899411	0.0866826	1.39293	0.570951	0.312283	0.0736476	0.0570035
ENSG00000174807	7.06754	3.44224	9.32762	3.41646	1.88902	6.97466	9.17441	5.28781	2.68355	3.55923	2.95937	3.66566	2.32177	2.72474	1.59338	1.96052	1.55578	1.83509	4.17204	4.25934	2.59411	1.94021	1.31165
ENSG00000174808	0.64514	0.0979601	0.106032	0.0397897	0.400907	0.0458577	0.498648	0.833815	0.517406	0.456123	0.142331	0	0.44451	0.813715	0.500614	0.815059	0.209513	0.207981	0.773683	1.09491	0.552795	0.175003	0.164811
ENSG00000175548	0.647591	2.95151	0.12432	1.36736	2.90539	0.162767	1.47543	1.48093	2.23442	1.96713	0.334253	0.317628	1.47365	1.17311	3.28109	2.86296	0.314785	0.726744	1.21715	1.71878	1.43541	0.491942	0.671006
ENSG00000175727	13.206	8.31807	16.7314	8.08608	12.7519	13.3034	17.3619	17.682	31.896	32.9278	38.6834	35.8348	26.6374	23.4934	55.1325	53.6898	92.6442	93.9268	32.8525	42.2332	73.4958	75.5182	89.9471
ENSG00000175906	11.6445	7.39334	14.5876	13.3448	18.8385	16.3996	51.8427	65.9496	100.323	103.043	43.3532	47.8703	69.7205	78.0596	80.6245	80.1739	60.2542	54.5995	75.9729	90.4943	110.908	40.5369	35.7844
ENSG00000177409	0.0383334	0	0	0.39791	0.355833	0.0560247	0.781385	0.618567	0.368156	0.868178	0.217743	0.2925	0.945376	0.971161	0.793431	0.936739	0.177974	0.298095	0.969319	0.927119	1.03383	0.57294	0.23266
ENSG00000177453	0.539061	0.257222	0.477817	1.98916	4.6347	1.0745	3.5294	2.12007	5.69483	4.26123	2.35219	2.61872	4.91414	4.72333	5.56053	5.14692	5.0413	4.10483	4.9416	5.31675	6.84868	10.5012	10.8467
ENSG00000177469	66.5915	17.8762	16.3477	0.298047	0.136445	8.60988	4.66623	3.44647	0.28992	0.234049	0.0927743	0.165315	1.1884	1.75033	0.443911	0.363096	0.605755	0.567109	3.5984	5.09927	1.15968	1.87437	1.52175
ENSG00000178796	0.156056	0.349792	1.01772	1.13933	1.02316	0.62622	2.94329	3.09264	4.37696	4.51074	2.82063	2.96734	3.54612	3.73861	4.63742	6.09679	11.1933	11.26	3.5575	5.08684	6.72588	9.13669	11.8469
ENSG00000179348	2.16773	0.162923	1.01125	6.17539	0.948438	2.95074	5.43427	1.73903	0.564578	0.555124	1.58334	1.28673	0.255256	0.671508	0.403823	0.174867	0.190645	0.483104	1.05796	1.06813	0.235754	0.297431	0.17983
ENSG00000182378	109.331	34.849	108.526	28.0156	14.4129	61.0577	23.8711	22.7038	14.264	13.7603	45.1094	49.9022	34.903	25.4921	12.4037	16.9894	26.5189	25.9374	22.673	28.5186	12.7203	46.1424	39.9615
ENSG00000182916	7.36335	17.5934	9.4811	26.6871	35.4778	15.3181	46.7957	41.2474	37.1578	34.2114	13.1541	11.6666	39.8533	36.5559	31.0321	32.6082	14.1796	11.0824	33.6176	27.8524	25.7647	7.54126	9.93991
ENSG00000183160	1.37665	0.982357	0.84039	0.512509	0.148907	0.502577	2.72968	1.00034	0.150393	0.0243349	0.169219	0.87326	0.151346	0.0235858	0.0268597	0	0	0.304701	0.807553	0.583908	0	0.114734	0.210261
ENSG00000183654	1.60684	0.853268	1.32746	1.78093	1.92181	1.08132	6.54168	7.53183	6.54375	4.80643	10.5976	8.31946	9.23611	7.53969	6.71519	5.31785	19.2407	22.1462	5.36198	4.72667	3.05517	9.2407	8.81023
ENSG00000184160	28.6455	17.3852	28.2367	7.28043	5.12152	14.7413	12.206	12.0228	15.9193	16.1365	20.1619	21.6619	18.5425	19.6599	21.6518	22.0744	20.8506	23.0664	21.2554	30.9734	30.1866	51.2219	59.1817
ENSG00000184254	2.99962	2.63067	2.44125	2.53002	0.593358	3.20183	4.87054	5.13214	1.62936	0.719319	0.836084	0.628692	2.73037	3.52404	0.258857	0.285426	0.647023	0.428866	4.37709	3.38794	0.187985	0.275542	1.39712
ENSG00000184292	2.56406	0.556215	0.639272	2.055	0	0.474695	11.0364	3.87607	0.0774726	0.0848838	0.062332	0	0.056587	0.191954	0.0311899	0.0945395	0	0.102236	1.42686	1.15091	0	0.0797089	0.605517
ENSG00000184378	1.69905	2.46323	2.83221	0.31643	0.617352	1.86501	1.39715	1.31496	1.25889	1.31782	0.591046	0.809158	1.55208	1.73542	2.2934	2.47108	1.17856	1.49972	3.37824	3.59263	2.8097	1.16965	1.08211
ENSG00000184557	22.3562	14.5277	20.8514	2.10329	1.9291	10.7043	9.96458	5.58336	1.24168	0.876582	1.7235	1.86819	5.17124	4.31618	1.25853	1.1775	1.21682	0.776807	8.70619	14.4008	1.29724	3.18274	2.31358
ENSG00000184785	0.551159	2.17812	0.245574	0.88136	2.1299	0.225833	2.17716	1.6006	1.33731	0.870054	0	0.0495225	1.55395	1.90753	1.10439	1.26219	0	0.218676	2.26494	1.31215	1.97887	0.170357	0.365983
ENSG00000184937	0.49188	0.0275554	0.515692	0.909924	0.337282	1.19949	2.47206	0.762731	0.273826	0.695287	0.424066	0.277398	0.680962	0.43637	1.123	1.02796	0.127459	0.214028	1.92751	2.37518	1.03163	0.645309	0.0791747
ENSG00000185201	619.13	280.413	652.116	105.631	177.017	408.842	418.579	344.068	112.403	117.062	59.1643	65.94	176.343	180.846	90.2192	78.5224	58.0354	46.525	130.712	150.389	65.247	72.4229	44.7407
ENSG00000185215	19.1818	6.16315	6.87916	3.4118	2.52278	3.96388	11.9622	7.91076	2.94217	2.13948	1.88485	1.88095	6.70864	7.24595	1.61581	1.95141	1.41544	0.837991	3.79913	4.55632	1.95021	13.9824	15.4018
ENSG00000185483	14.733	24.3091	17.5992	4.622	2.39197	10.7449	2.75636	1.60549	1.55283	1.61549	1.11082	1.38463	2.0375	2.22678	2.09577	1.88491	1.19697	1.49629	3.42848	2.75791	1.96259	1.45768	1.32873
ENSG00000185522	2.2279	1.29554	8.66828	30.0365	25.8974	16.7149	15.4956	10.281	17.099	17.1703	25.8858	22.343	17.7058	18.2883	20.9603	22.9761	18.5921	18.9971	12.799	18.353	22.8176	26.5385	30.2097
ENSG00000185664	125.37	63.8902	65.6519	25.5779	12.171	49.94	20.3489	188.972	7.10727	4.0261	5.07053	3.96149	7.71308	12.3392	2.53971	1.67606	3.8723	3.41707	7.14245	8.57043	2.35555	1.77875	3.99056
ENSG00000185739	0.182999	0.170108	0.362021	0.924659	0.832309	0.805179	0.469011	1.73834	0.661678	0.377568	0.948546	0.847043	0.423461	0.351399	0.670823	0.659816	1.37753	1.16531	0.584746	0.603654	0.784468	1.38569	2.10739
ENSG00000185742	0.559873	0.135107	0.206918	0.363309	0.391856	0.0736214	1.90103	0.810468	1.43888	1.81073	0.391686	0.317038	2.31578	1.82796	2.83375	2.4647	0.920399	1.30738	2.91552	2.17352	1.60764	1.15815	0.20229
ENSG00000186564	2.57159	0.0572174	0.0292125	0.285617	0.276509	0.0802147	1.40266	2.17167	2.64822	3.0751	0.336322	0.127748	4.20947	3.80456	2.28016	1.52945	1.99468	2.08525	3.86619	4.70589	0.395656	0.743537	1.38124
ENSG00000187193	23.7956	28.4718	10.8737	5.21726	8.00074	5.97378	20.1054	27.7168	19.3432	28.3744	25.8472	20.5321	15.1023	13.87	26.7256	27.7971	30.5007	21.7204	24.3308	32.3891	53.9645	14.124	7.92097
ENSG00000187955	2.58754	4.86279	4.19173	0.650577	0.0845261	2.80928	2.50983	2.2976	0.0340869	0.303897	0.102286	0	0.242319	0.201791	0.0206468	0.0620622	0.0620772	0.0678008	1.44729	1.57701	0	0.052885	0.152739
ENSG00000188112	47.528	25.6411	32.5618	0.24556	0.103026	14.0627	0.434487	0.64989	0.935169	0.845883	0.640079	0.817153	0.971821	0.624938	2.35723	2.43874	2.56627	2.11862	1.30234	2.32005	3.44463	3.62562	3.16731
ENSG00000188313	21.8488	28.1166	30.5443	5.63701	2.52143	18.8366	8.57509	7.79306	3.65122	5.03451	2.45135	4.13637	6.4946	4.4914	4.69594	4.48846	4.03066	2.57993	8.98738	9.44361	8.68443	4.65423	3.26952
ENSG00000188707	3.36184	0.281275	0.263355	1.11461	0.0905474	0.109707	1.42879	1.15632	0.365197	0.200062	0.0245827	0.0974008	1.20111	1.72373	0.147305	0.222824	0.0401228	0.0268556	1.54417	2.44835	0.240454	0	0.0297748
ENSG00000188859	7.44954	2.11975	4.50673	1.49924	2.7515	3.42126	3.28146	2.66933	3.73098	5.18852	10.6286	6.69796	3.61001	3.4297	3.118	4.23297	11.1734	11.2735	3.19012	4.78179	6.06551	7.82081	10.0336
ENSG00000196092	0.716922	0.411666	0.135335	0.877464	0.796374	0.889603	0.627176	0.185716	0.631106	0.617112	1.27204	1.11973	0.394865	0.755704	0.116949	0.237866	0.644189	0.885942	0.74452	1.26736	0.0508795	0.155147	0.139762
ENSG00000196104	0.245794	1.04545	1.36108	2.50804	2.09558	1.98892	5.06486	4.18899	5.57559	5.04833	3.00005	2.42344	4.94192	4.7481	5.57612	5.24032	3.30996	6.89771	7.36076	6.89029	3.46397	2.8532	3.0011
ENSG00000196136	1.09614	0	0	0.353259	0.356316	0.322635	8.29225	8.93635	1.73679	2.20109	0.0964479	0.168073	10.7158	8.35919	2.80356	3.83369	0.552686	0.999443	18.6487	24.0693	6.8758	8.07979	4.13076
ENSG00000196189	4.93836	2.41875	5.19206	1.08382	1.32333	3.50535	1.71202	2.83616	2.15011	2.36717	5.90389	4.95596	3.26838	3.43048	3.32661	2.47038	3.94748	3.86779	1.92745	2.17669	1.7424	5.24321	3.99402
ENSG00000196569	0.379621	0.845924	0.69384	1.11553	1.31489	0.530371	2.85193	2.70644	2.77487	3.1435	1.37564	1.54799	4.3906	3.45394	4.86013	3.8778	2.27531	2.10307	8.24961	7.8142	6.93324	3.62944	2.79187
ENSG00000197123	2.3818	2.20067	0.00943985	4.38435	3.20027	0	4.52837	4.55153	2.43001	2.79684	0	0.0386031	4.50775	3.71015	2.86405	3.10743	0.100804	0.0532252	4.33708	3.51286	1.81827	0.016601	0.238149
ENSG00000197442	1.25044	0.659878	0.472209	0.255783	0.221357	0.282781	1.06896	0.577567	1.34437	1.47006	0.397797	0.261699	3.17637	2.2015	4.25375	4.29362	1.67087	2.02535	5.5055	5.36864	6.47623	3.30186	1.90212
ENSG00000197576	0.802797	0	0.141074	3.62615	0.962119	0.670279	4.10137	1.55587	0.43253	0.238411	0.667609	0.189803	3.37666	3.72913	0.0480782	0.261756	0.274667	0.191378	2.01649	2.63487	0.0852004	0.484764	0.116822
ENSG00000197837	7.97087	0.73217	0.571136	1.56989	2.42703	0.529145	2.62494e-05	0.354341	0.0546422	0.000869169	0	0	0.000346349	0	0.774256	1.05492	0.931722	0	1.18632	1.35685	0.179957	0	0.276747
ENSG00000198001	1.10299	2.83815	0.761949	2.27417	2.52843	0.713117	4.41101	4.16954	5.19494	4.40445	1.06676	1.21479	4.41385	4.2188	5.62581	4.94393	1.44111	1.83837	4.97561	3.75351	4.06787	2.18576	2.47268
ENSG00000198157	5.51347	47.2843	44.6319	9.16375	13.0531	31.2504	17.8741	19.4858	14.0055	20.0353	5.25784	5.02209	14.8931	12.166	17.0823	17.5134	5.58253	3.83737	12.2152	13.1526	15.9283	6.99078	5.46255
ENSG00000198483	4.06949	3.3654	6.33189	0.883198	0.513237	3.21176	1.90376	1.68011	0.823863	0.608761	0.232329	0.184081	1.30247	1.5668	0.718998	0.99951	0.568818	0.482158	1.87776	1.75945	2.02084	0.633339	0.450006
ENSG00000198576	29.8533	8.47905	16.9759	1.15701	0.900529	8.75223	7.08457	4.1687	7.66132	8.60951	19.2589	23.8677	8.37931	10.5662	3.91615	4.35449	3.98387	4.11742	8.16227	10.4278	3.15655	2.39641	3.25726
ENSG00000198959	1.96061	0.630806	3.35689	4.70062	1.64366	4.77354	9.57202	3.29965	0.556277	0.946944	0.415297	0.478165	1.32064	2.64676	1.20137	1.29444	0.945281	0.302011	5.33676	6.86084	3.00744	1.56582	1.65317
ENSG00000204065	7.38912	15.048	13.1031	9.96014	15.0921	12.6732	18.3468	19.4538	21.3354	20.3305	11.7653	10.1403	20.8225	21.3477	22.2325	17.829	14.6149	10.2244	22.2916	21.7255	26.3319	12.1724	7.83783
ENSG00000205744	14.4741	10.2239	15.3262	2.78113	1.43909	7.30657	3.22089	1.44413	1.75147	2.17255	5.66671	5.18321	2.97965	2.65135	2.18332	2.06306	2.33124	1.78051	1.00259	1.56564	1.51897	5.12422	6.34257
ENSG00000206535	2.98829	5.40055	2.24836	3.42033	4.06269	1.70416	5.92178	5.66544	7.8255	7.32422	1.69975	1.75124	6.696	6.32384	8.24394	8.73586	2.42035	2.44242	9.167	6.26919	10.188	2.44403	1.90372
ENSG00000214688	1.08321	1.58287	1.90285	2.25722	1.09237	1.70289	2.13322	1.03073	1.00109	1.2038	2.09893	2.09068	2.00224	2.01	1.18515	1.53073	2.62289	1.85048	2.40602	3.06167	2.22921	5.45834	5.24221
ENSG00000226807	2.00287	0.193637	0.666368	0.255533	0.129889	0.723781	0.700396	1.15488	0.995203	0.820832	0.823299	1.85061	0.994086	2.44923	2.22432	2.93788	3.02754	2.86516	3.56853	3.29044	2.97521	8.98339	9.84481
ENSG00000227124	2.39497	5.98039	2.92012	4.11813	5.10927	1.68774	2.03013	3.22142	3.2382	3.16841	2.06968	1.43749	3.73395	3.53663	2.77805	3.22564	1.74181	1.64057	2.71323	3.32354	3.11019	0.913593	1.3476
ENSG00000234965	1.01318	1.20068	0.473692	1.70178	0.717751	0.377293	1.47387	0.505426	0.551411	0.760149	1.0581	1.58362	1.2928	1.24235	1.95089	0.806992	1.05524	1.30216	1.86448	2.12041	3.85624	4.48345	4.18191
ENSG00000242866	0.534299	0.366322	0.298496	1.59688	1.35471	1.26014	1.98555	1.3811	2.37045	2.52469	4.08764	4.46576	2.22635	2.6065	5.74444	5.08122	3.80556	3.35186	2.35692	3.88336	7.0728	5.90643	6.89018
ENSG00000250479	153.148	68.4319	74.672	17.7906	13.2735	46.7355	24.4718	31.1305	29.2643	21.2897	56.457	64.3609	25.7478	25.6522	38.3055	33.1476	67.2536	59.9878	36.2789	43.2622	66.3245	92.3171	80.3247
ENSG00000251493	6.18173	0.370653	1.26498	1.48025	1.31952	1.86882	1.61173	1.25915	0.634217	0.762577	1.81079	2.07618	1.09291	1.64864	0.529831	0.800627	1.36107	0.210433	0.906663	1.08233	0.690549	4.3524	3.12113
ENSG00000258405	0.269921	1.60883	0.10757	1.88638	0.544751	0.297904	3.08895	3.59486	0.466944	0.463074	0.106469	0.21102	2.89961	2.49847	0.233923	0.592599	0.017457	0.110814	2.9727	2.1281	0.854326	0.0902566	0.108175
ENSG00000261787	0.739343	1.1666	1.16795	0.0436607	0.114823	0.167225	0.138865	0.35151	0.239911	0.189267	0.0894144	0.558377	0.297454	0.180974	0.417446	0.2212	0.0959793	0.737333	1.09881	2.12275	0.486476	0.291216	0.217333
ENSG00000263563	0.781377	1.45389	3.66413	0	0.199176	5.67879	5.59985	2.97613	3.88647	4.48098	0.20631	0.50342	3.62604	4.62594	1.60094	4.96067	0.42913	0.441613	4.4576	3.71908	5.48504	0.673238	0.524374
ENSG00000268221	0	0	0.0630712	0	0	0	0	0.117614	0.107575	0.176823	0.127293	0	0.763686	0.285404	11.9042	9.5503	6.74791	6.43131	6.95015	8.85338	47.2788	43.2149	26.2207
ENSG00000272031	1.42771	0.0500343	1.57164	1.5578	0.786822	2.31026	3.153	2.63269	2.44839	3.59408	9.47684	6.65106	3.11373	4.54929	4.93089	4.12751	7.39017	6.91324	3.30953	4.55926	6.65079	11.443	9.96294
ENSG00000272058	1.18871	1.06938	0.888817	0.461577	1.27949	0.63788	0.54984	0.628457	0.871283	0.651952	0.313692	0.387343	0.593486	0.520938	1.3764	1.26302	0.35304	0.516422	1.33818	1.34272	1.70636	0.358718	0.433022
ENSG00000278318	0.924409	1.61675	1.70301	5.89483	2.28644	2.05478	5.73842	4.8706	4.83872	5.5903	2.90332	3.15398	5.75877	7.04816	4.68054	5.1195	2.20782	2.17471	9.29756	6.91145	3.29917	1.91971	3.886
ENSG00000279576	6.57466	93.4406	17.8992	939.048	963.502	42.9774	110.726	133.645	107.959	103.189	209.232	220.777	117.458	115.419	111.499	139.745	200.767	207.653	77.8057	56.9828	66.0368	183.039	156.219

## Sheet: Sheet3-Fig 6
ID	gene symbol		W0	W7	W13		W18		W22
ENSG00000164588	HCN1	Patient	0.376272	0.302262	1.1679	1.3819	4.32965	3.39343	8.55001	8.10621
ENSG00000164588	HCN1	Control	0.623004	1.28375	8.95639	11.1904	18.6574	20.1625	24.5381
ENSG00000164588	HCN1	Corrected	1.11738	0.493994	6.03753	5.39319	16.308	20.6442	15.7103	16.0807

## Sheet: Sheet4-Figure S3
		Patient	Patient	Patient		Patient		Patient		Control	Control	Control		Control		Control	Corrected	Corrected	Corrected		Corrected		Corrected
gene symbol	ID	W0	W7	W13-1	W13-2	W18-1	W18-2	W22-1	W22-2	W0	W7	W13-1	W13-2	W18-1	W18-2	W22-2	W0	W7	W13-1	W13-2	W18-1	W18-2	W22-1	W22-2
SIX3	ENSG00000138083	1.68909	118.664	201.241	200.51	150.582	159.314	109.521	135.135	13.4598	114.737	178.516	193.023	159.818	146.132	132.692	43.1861	106.959	216.529	225.077	128.663	159.498	131.694	107.567
CHX10	ENSG00000119614	1.74252	93.6257	121.892	97.988	95.7524	98.3351	119.256	150.858	0	82.9501	112.469	110.511	96.0498	87.6843	164.006	39.4077	103.53	145.907	166.07	120.643	114.636	154.778	128.663
PAX6	ENSG00000007372	1.60633	292.723	249.063	229.86	188.614	210.512	160.384	166.455	0.179166	281.829	224.165	220.658	134.296	117.78	119.502	67.5388	184.848	251.062	283.117	217.349	184.057	130.862	177.445
RAX	ENSG00000134438	5.03126	221.742	381.274	349.742	251.139	251.447	275.393	394.833	0.46294	226.314	359.518	398.766	294.546	251.257	453.907	103.989	221.306	376.499	410.013	336.17	430.949	394.165	344.497
OTX2	ENSG00000165588	24.2453	58.8555	301.248	393.317	324.077	322.515	220.576	253.702	14.9381	127.719	477.486	500.758	334.383	275.215	227.532	38.2624	67.7739	345.869	302.888	415.679	363.816	218.806	224.342
LHX2	ENSG00000106689	1.60037	99.6759	167.259	155.365	110.477	111.286	87.0058	109.109	2.42408	87.7854	96.8029	103.523	72.4498	71.4223	98.6853	42.4695	97.9005	161.248	184.515	110.392	102.424	112.466	118.826

## Sheet: Sheet5-Fig S5
Gene symbol		W0	W7	W13		W18		W22
TNFRSF10D	PATIENT	6.01697	4.47576	4.78175	4.31129	4.05799	4.42349	3.04471	3.41836
	CONTROL	7.72494	2.52067	1.95783	2.24197	1.20623	1.6248	0.767041
	CORRECTED	5.83856	4.54013	2.13657	2.81391	0.839052	0.457166	0.926952	1.09673
TNFRSF10B	PATIENT	40.0116	26.2431	21.8174	20.7514	22.5413	22.0995	18.6163	20.2676
	CONTROL	46.6061	12.9321	11.778	10.3261	10.5788	11.2333	7.84594
	CORRECTED	28.4974	27.5571	37.6716	37.154	8.43678	7.5777	10.935	13.0386
FAS	PATIENT	1.7562	1.27795	1.76848	1.64308	1.21481	1.33671	1.25942	1.62933
	CONTROL	2.31639	0.743513	0.918244	0.701208	0.312362	0.70983	0.882394
	CORRECTED	0.844118	1.29373	1.48148	0.725688	0.549197	0.416191	0.653655	0.786903
LOC254896	PATIENT	5.35603	1.08245	1.48671	1.95916	2.44909	1.78983	2.20414	2.07537
	CONTROL	7.07703	0.359817	0.758334	1.51383	1.70938	1.58616	1.81791
	CORRECTED	2.90738	3.3276	1.77234	1.6437	1.22598	1.62786	1.43994	1.25292
IL1R1	PATIENT	0.445248	0.285008	1.15267	0.512403	0.449741	0.3921	2.27972	1.96153
	CONTROL	0.24599	0.155897	0.170832	0.025412	0.481757	0.624431	1.26632
	CORRECTED	0.295281	0.298356	0.042494	0.0416222	0.205835	0.169769	1.20105	0.552543
TNFSF10	PATIENT	0	0.553294	1.80008	0.764869	0.547245	2.08562	0.827357	0.617355
	CONTROL	0.0487771	0.087187	0.196575	0.0347856	0	0	0.232266
	CORRECTED	0.046225	0.12748	0	0.0466553	0.0622595	0	0.227843	0.0929115
Gene symbol		W0	W7	W13		W18		W22
CDKN2A	PATIENT	13.9774	1.49866	12.4044	14.1878	3.10314	4.77515	8.66187	8.36429
	CONTROL	1.7138	1.9217	2.76395	3.32416	0.360754	0.987311	2.58442
	CORRECTED	3.0573	1.5632	3.39382	1.4258	0.843587	2.1103	2.60442	1.03427
MAD2L1	PATIENT	17.321	7.15402	6.74675	6.78505	1.93742	2.00019	2.00423	1.7878
	CONTROL	29.4995	6.12212	3.00917	2.92726	1.77567	1.78629	1.65703
	CORRECTED	24.8612	16.5119	3.042	2.87963	1.94615	1.9008	1.34386	1.69228
CDC6	PATIENT	19.0594	9.15534	5.45633	5.99246	1.53102	1.33993	2.29269	0.832625
	CONTROL	35.2534	8.86194	2.73601	2.9929	0.733627	0.417196	0.829429
	CORRECTED	28.0275	21.4558	1.31069	0.680023	2.06638	2.5682	1.02545	0.860133
CCNB1	PATIENT	297.281	35.4359	32.2566	35.3288	8.90459	9.85315	11.201	10.1948
	CONTROL	219.094	22.7726	19.1888	16.137	7.38016	6.42497	9.87757
	CORRECTED	212.92	123.712	16.0581	16.7459	10.5457	7.80094	6.82346	6.91112
CDK1	PATIENT	22.1716	19.6768	23.6927	24.6307	4.90261	5.11839	4.93529	3.78578
	CONTROL	71.58	18.545	10.7524	8.56435	3.01087	2.61728	3.15606
	CORRECTED	63.3804	45.2425	8.46925	9.4502	5.91579	5.9268	4.06278	4.6987
PTTG1	PATIENT	218.928	45.3227	59.8884	68.4712	14.7585	16.8828	13.2168	15.2158
	CONTROL	218.41	32.2434	30.1213	26.8246	9.96566	8.25821	9.178
	CORRECTED	239.978	145.81	25.7394	29.3737	13.5429	9.7033	9.73056	11.166
E2F2	PATIENT	3.70347	4.09789	2.93205	2.31209	0.434378	0.383728	0.254109	0.290916
	CONTROL	2.70157	2.23133	1.36435	1.07789	0.282363	0.162193	0.249553
	CORRECTED	4.00802	4.01411	1.08159	0.903196	0.953832	0.928419	0.390946	0.586576

## Sheet: Sheet6-Other genes
		Patient	Corrected	Control	Patient	Corrected	Control	Patient		Corrected		Control		Patient		Corrected		Control		Patient		Corrected		Control
gene symbol	ID	W0			W7			W13		W13		W13		W18		W18		W18		W22		W22		W22
STPG1	ENSG00000001460	4.66501	5.81795	7.99375	2.47501	4.70711	1.25456	5.20702	5.59982	6.81575	5.71366	4.8237	4.81934	7.2031	6.72952	9.48581	8.92864	6.36193	6.56271	6.47721	7.69168	10.4113	9.49074	9.31062
BAD	ENSG00000002330	65.0078	37.0345	16.928	35.6145	45.9625	45.1288	70.0464	73.9557	87.8588	99.1793	70.3853	77.2132	67.0795	66.3164	101.446	92.1339	73.9955	68.8215	69.4758	101.182	110.183	70.9562	141.995
Caspase 10	ENSG00000003400	1.58308	0.765302	1.11358	0	0.698013	0.511195	0.152306	0.195465	0	0.16046	0.0890828	0.0325516	0.0977612	0.126647	0.0885732	0.212361	0.142206	0.10038	0.108414	0.136203	0.0615431	0.021831	0.118563
AIFM2	ENSG00000042286	8.01609	3.07463	2.91254	5.64564	3.12518	4.1744	2.09053	1.74991	1.6406	1.8907	1.47208	1.39335	2.28379	2.08607	1.99808	2.20783	1.91989	1.82114	1.99613	2.95129	3.05176	3.12504	2.65957
ATG5	ENSG00000057663	5.64738	12.6553	16.4521	6.17067	9.0098	4.75159	7.83569	9.30749	5.70097	5.68393	7.04772	6.28478	8.13642	6.60586	4.99849	6.71112	4.90106	5.65941	6.67328	5.55547	5.27092	6.20222	5.23969
CCAR1	ENSG00000060339	23.3616	30.9054	44.2328	28.1495	26.3278	29.4388	31.19	29.8257	18.4145	16.1347	26.6636	29.0197	27.3977	28.1813	23.4277	25.6395	24.1252	31.4764	28.4411	17.9521	18.0821	21.5156	19.5616
Caspase 8	ENSG00000064012	3.46983	1.64522	2.32494	1.09488	2.03548	1.02032	1.28111	1.02074	0.121497	0.121664	0.52086	0.455652	0.507828	0.486693	0.584074	0.675442	0.380996	0.522018	0.976131	1.30825	0.816945	0.992781	1.02956
BAX	ENSG00000087088	314.714	245.508	286.439	44.7885	134.178	49.3857	84.5148	87.2552	84.4449	103.643	60.6223	64.5247	65.2237	71.8862	77.9467	65.5301	53.9918	47.5779	62.8569	75.8538	80.7318	51.7106	84.7241
PPP1R13B	ENSG00000088808	3.75634	4.34994	2.06274	5.44494	5.56617	6.42358	8.15725	9.50657	12.203	11.4566	11.2552	11.3743	9.35371	9.4846	15.5084	14.5178	10.2543	10.4421	10.3847	12.4854	13.5626	13.9973	14.4094
LC3A	ENSG00000101460	18.2741	18.6427	6.59924	27.6267	27.1095	44.8081	96.4275	102.137	97.2668	92.2652	111.763	117.034	113.122	117.119	171.915	142.302	119.352	120.821	105.015	154.935	158.819	113.286	201.117
BFAR	ENSG00000103429	55.2831	47.5767	53.7243	17.5373	31.7356	21.4753	23.3377	24.341	20.2503	19.5723	26.0786	26.6336	23.4445	23.7793	23.9682	21.3039	21.1244	20.5187	22.491	21.416	18.4818	18.1839	24.5233
AREL1	ENSG00000119682	11.446	10.8205	12.0366	7.82615	10.6846	10.2756	17.9319	18.1434	13.06	13.4356	22.8115	19.9348	17.8919	13.8647	20.4484	19.7405	21.5439	18.0485	15.701	13.6398	15.0592	14.2644	17.1006
CAAP1	ENSG00000120159	21.0809	16.9999	27.6002	8.64434	13.1185	7.90694	12.1512	11.4424	9.55384	9.53738	9.29187	10.479	8.6801	10.4362	10.578	10.7757	10.8421	8.39342	9.66241	9.19156	8.50644	7.43722	9.72152
TP53AIP1	ENSG00000120471	0.331276	0.0894942	0	0.163094	0.18307	0.169266	0.4838	0.270109	0.593908	0.374784	1.00525	0.687029	0.20784	0.382491	0.581636	0.627191	0.537559	0.537796	0.577017	0.721207	0.666354	0.565075	1.10709
BCL2L14	ENSG00000121380	0.9932	0.357518	0.772673	0.49607	0.328356	0.310697	0.146281	0.11085	0	0	0	0.110958	0.073874	0	0.133852	0.597356	0	0.030874	0	0.132576	0	0	0.0799237
Caspase 9	ENSG00000132906	18.8802	11.6462	8.31686	10.8644	10.8739	11.4625	12.2606	11.3653	12.6711	13.8092	11.5363	10.5323	9.4807	9.92215	14.197	10.6884	10.9806	12.0753	10.5941	13.9083	11.6567	10.9112	16.5217
Caspase 6	ENSG00000138794	17.3968	25.4704	27.5753	17.0218	19.4967	21.6217	23.5045	23.0412	8.02729	10.7282	15.4564	15.7948	17.9753	19.3754	16.2222	13.576	12.6387	11.0438	18.5654	15.8981	16.6625	13.7256	13.9254
LC3B	ENSG00000140941	24.5247	20.4133	24.3792	27.1957	23.5648	30.6054	72.9962	86.8071	50.287	52.5342	93.768	87.2663	81.6148	89.337	65.5051	65.5936	66.1163	72.1775	74.4453	59.4494	57.0564	57.8864	63.1468
ATG12	ENSG00000145782	7.15829	13.3991	17.1607	15.2482	11.5862	12.6604	13.7852	12.3008	10.4286	9.94304	11.4502	11.5427	12.0386	11.6052	8.16628	9.63958	7.48316	11.7141	11.2414	9.59317	10.8189	10.9829	7.94632
AIFM1	ENSG00000156709	28.4934	40.7237	44.7568	9.58375	25.019	10.5581	20.0152	21.52	12.1869	14.0498	19.6137	17.7605	15.8492	14.0374	17.9498	12.9081	19.6973	15.1763	17.0182	15.6048	17.1353	15.1396	21.051
Caspase 3	ENSG00000164305	25.6634	46.6799	39.1466	30.8451	38.8234	32.9979	40.4321	41.1773	23.3233	29.2188	33.394	33.2436	31.9928	28.3534	24.8168	26.0146	24.2135	23.9486	26.2361	22.8165	19.8438	19.453	21.1448
DDIAS	ENSG00000165490	4.52365	11.1153	15.0594	1.7452	7.55865	1.7325	1.42954	1.54516	0.697708	0.451336	0.807165	0.670571	0.236932	0.382351	0.346633	0.371157	0.17708	0.714786	0.76626	0.700645	0.518093	0.15859	0.213349
Caspase 7	ENSG00000165806	2.6075	5.81558	3.16167	11.2185	9.35766	6.35855	9.99425	7.7388	2.64786	3.65862	6.27581	5.67278	7.02505	6.72255	1.8548	2.47738	4.40196	5.56938	6.24571	4.24984	2.903	7.01561	4.58728
MOAP1	ENSG00000165943	8.21117	19.2759	13.2575	20.8043	21.1723	22.3473	54.3825	55.1798	57.2619	55.5222	77.8435	81.6144	64.5815	58.9939	76.832	72.4922	83.4599	78.4176	71.2886	75.4525	80.0005	66.3506	94.7836
API5	ENSG00000166181	29.8576	56.958	78.856	32.0339	47.7332	29.1291	39.8692	41.0444	32.7947	28.6203	39.5885	40.3623	37.2095	36.4559	32.0962	35.2541	35.9456	38.3209	33.5954	30.4911	27.3747	29.4275	30.1094
NAIF1	ENSG00000171169	7.73727	5.65019	4.15649	1.84805	4.32294	2.13776	4.43529	4.93013	4.95525	6.61341	6.3596	6.01297	6.02467	5.72471	8.33713	6.65172	4.62301	5.98374	5.42671	7.94653	7.13303	7.37911	8.44216
BCL2	ENSG00000171791	4.13541	1.91264	3.11227	4.95905	2.3969	6.51759	4.04182	3.27973	4.5208	2.55918	4.40351	4.05935	4.65724	5.14937	3.68477	4.64107	2.8277	3.46974	4.48218	5.46515	1.92856	6.49255	2.4326
CHOP	ENSG00000175197	5.9205	5.28547	7.94701	23.6805	17.5147	22.9	67.0593	75.0832	67.9033	67.9118	60.734	55.3387	76.3494	64.9584	71.0247	48.5171	92.3045	74.2261	88.4276	95.2515	74.1108	68.4556	106.985
ATG9B	ENSG00000181652	0.602473	0.846018	0.238531	2.70678	2.06125	2.24228	2.33458	1.87408	2.52394	2.17046	2.95767	3.88302	2.39554	3.29781	2.33204	2.16135	3.45784	3.07942	1.51397	2.60167	2.81914	5.50509	2.1121
SIVA1	ENSG00000184990	309.57	142.592	90.1998	32.809	104.54	35.6245	56.9653	67.8148	55.5278	66.2881	49.9029	46.2104	37.8079	38.2808	57.6454	51.0894	37.6682	31.8065	36.6449	47.2424	53.3034	40.9795	67.2031
ATG7	ENSG00000197548	21.452	12.1743	14.4814	7.03494	12.9215	9.31527	11.1637	9.6699	9.06903	6.63976	15.9822	9.30001	6.89995	8.905	7.8901	9.85028	10.4425	9.73715	8.623	8.09266	10.7647	5.47479	11.3429
ATG9A	ENSG00000198925	51.3903	25.5449	19.1073	14.4047	21.5969	14.1928	18.9541	20.462	29.8175	29.267	24.1864	25.3116	27.1288	27.6363	31.5362	30.8663	28.2971	28.0287	25.8753	36.3352	35.9939	30.8185	39.6078
